# Supplementary material for: N-[(Methyl­sulfan­yl)meth­yl]benzamide
Source: Acta Crystallogr Sect E Struct Rep Online. 2012 Feb 10;68(Pt 3):o653. doi: 10.1107/S1600536812004515 (PMC3295445; doi:10.1107/S1600536812004515)
Supplement: Supplementary file 1 [file e-68-0o653-sup1.cif]

##############################################################################
#                                                                            #
# This CIF contains the data in a paper accepted for publication in          #
# Acta Crystallographica Section E. It conforms to the requirements of       #
# Notes for Authors for Acta Crystallographica Section E, and has been       #
# peer reviewed under the auspices of the IUCr Commission on Journals.       #
#                                                                            #
# Full details of the Crystallographic Information File format               #
# are given in the paper "The Crystallographic Information File (CIF):       #
# a New Standard Archive File for Crystallography" by S. R. Hall, F. H.      #
# Allen and I. D. Brown [Acta Cryst. (1991), A47, 655-685].                  #
#                                                                            #
# The current version of the core CIF dictionary is obtainable from          #
# ftp://ftp.iucr.org/pub/cif_core.dic.                                       #
#                                                                            #
# Software is freely available for graphical display of the structure(s)     #
# in this CIF. For information consult the CIF software page                 #
# http://www.iucr.org/resources/cif/software.                                #
#                                                                            #
# This file may be used for bona fide research purposes within the           #
# scientific community so long as proper attribution is given to the journal # 
# article from which it was obtained.                                        #
#                                                                            #
##############################################################################
data_global
_audit_creation_method     ?
_journal_date_recd_electronic     2012-02-01
_journal_date_accepted     2012-02-02
_journal_name_full     'Acta Crystallographica, Section E'
_journal_year     2012
_journal_volume     68
_journal_issue      3
_journal_page_first     o653
_journal_page_last     o653
_journal_paper_category     QO
_journal_paper_doi     10.1107/S1600536812004515
_journal_coeditor_code     WN2467
_publ_contact_author
;
Muhammad Nawaz Tahir
University of Sargodha
Department of Physics
Sargodha
Pakistan
;
_publ_contact_author_email     'dmntahir_uos@yahoo.com'
_publ_contact_author_fax     '0092 48 32 22 121'
_publ_contact_author_phone     '0092 48 92 30 914'
_publ_section_title
;
<i>N</i>-[(Methylsulfanyl)methyl]benzamide
;
loop_
    _publ_author_name
    _publ_author_address
    'Muhammad Riaz Khan'
;
Department of Chemistry
Gomal University
Dera Ismail Khan
K.P.K.
Pakistan
;
    'Azim Khan'
;
Department of Chemistry
Gomal University
Dera Ismail Khan
K.P.K.
Pakistan
;
    'Tahir, M. Nawaz'
;
University of Sargodha
Department of Physics
Sargodha
Pakistan
;
    'Muhammad Adeel'
;
Department of Chemistry
Gomal University
Dera Ismail Khan
K.P.K.
Pakistan
;
    'Saeed Ahmad'
;
Department of Chemistry
Gomal University
Dera Ismail Khan
K.P.K.
Pakistan
;
data_I
_audit_creation_method     SHELXL-97
_chemical_name_systematic
;
<i>N</i>-[(methylsulfanyl)methyl]benzamide
;
_chemical_name_common     ?
_chemical_formula_moiety     'C9 H11 N O S'
_chemical_formula_sum     'C9 H11 N O S'
_chemical_formula_iupac     'C9 H11 N O S'
_chemical_formula_weight     181.25
_symmetry_cell_setting     orthorhombic
_symmetry_space_group_name_H-M     'P b c a'
_symmetry_space_group_name_Hall     '-P 2ac 2ab'
loop_
    _symmetry_equiv_pos_site_id
    _symmetry_equiv_pos_as_xyz
    1 x,y,z
    2 1/2-x,-y,1/2+z
    3 1/2+x,1/2-y,-z
    4 -x,1/2+y,1/2-z
    5 -x,-y,-z
    6 1/2+x,y,1/2-z
    7 1/2-x,1/2+y,z
    8 x,1/2-y,1/2+z
_cell_length_a     9.7841(4)
_cell_length_b     9.2116(4)
_cell_length_c     21.2663(8)
_cell_angle_alpha     90
_cell_angle_beta     90
_cell_angle_gamma     90
_cell_volume     1916.67(14)
_cell_formula_units_Z     8
_cell_measurement_reflns_used     1722
_cell_measurement_theta_min     1.92
_cell_measurement_theta_max     28.29
_cell_measurement_temperature     296(2)
_exptl_crystal_description     prism
_exptl_crystal_colour     colorless
_exptl_crystal_size_max     0.26
_exptl_crystal_size_mid     0.20
_exptl_crystal_size_min     0.18
_exptl_crystal_density_diffrn     1.256
_exptl_crystal_density_meas     ?
_exptl_crystal_density_method     'not measured'
_exptl_crystal_F_000     768
_exptl_absorpt_coefficient_mu     0.290
_exptl_absorpt_correction_type     multi-scan
_exptl_absorpt_process_details     '(SADABS; Bruker, 2005)'
_exptl_absorpt_correction_T_min     0.932
_exptl_absorpt_correction_T_max     0.950
_exptl_special_details
;
;
_diffrn_ambient_temperature     296(2)
_diffrn_radiation_type     MoK\a
_diffrn_radiation_wavelength     0.71073
_diffrn_radiation_source     'fine-focus sealed tube'
_diffrn_radiation_monochromator     graphite
_diffrn_measurement_device_type     'Bruker Kappa APEXII CCD'
_diffrn_measurement_method     \w
_diffrn_detector_area_resol_mean     7.50
_diffrn_reflns_number     9379
_diffrn_reflns_av_R_equivalents     0.0218
_diffrn_reflns_av_sigmaI/netI     0.0212
_diffrn_reflns_theta_min     1.92
_diffrn_reflns_theta_max     28.29
_diffrn_reflns_theta_full     28.29
_diffrn_measured_fraction_theta_max     0.997
_diffrn_measured_fraction_theta_full     0.997
_diffrn_reflns_limit_h_min     -12
_diffrn_reflns_limit_h_max     12
_diffrn_reflns_limit_k_min     -12
_diffrn_reflns_limit_k_max     12
_diffrn_reflns_limit_l_min     -27
_diffrn_reflns_limit_l_max     28
_diffrn_standards_number     0
_diffrn_standards_interval_count     ?
_diffrn_standards_interval_time     ?
_diffrn_standards_decay_%     ?
_refine_special_details
;
Refinement of <i>F</i>^2^ against ALL reflections. The weighted <i>R</i>-factor
<i>wR</i> and goodness of fit <i>S</i> are based on <i>F</i>^2^, conventional
<i>R</i>-factors <i>R</i> are based on <i>F</i>, with <i>F</i> set to zero for
negative <i>F</i>^2^. The threshold expression of <i>F</i>^2^ >
\s(<i>F</i>^2^) is used only for calculating <i>R</i>-factors(gt) <i>etc</i>.
and is not relevant to the choice of reflections for refinement.
<i>R</i>-factors based on <i>F</i>^2^ are statistically about twice as large
as those based on <i>F</i>, and <i>R</i>- factors based on ALL data will be
even larger.
;
_reflns_number_total     2371
_reflns_number_gt     1722
_reflns_threshold_expression     I>2\s(I)
_refine_ls_structure_factor_coef     Fsqd
_refine_ls_matrix_type     full
_refine_ls_R_factor_all     0.0596
_refine_ls_R_factor_gt     0.0413
_refine_ls_wR_factor_gt     0.1066
_refine_ls_wR_factor_ref     0.1162
_refine_ls_goodness_of_fit_ref     1.066
_refine_ls_restrained_S_all     1.066
_refine_ls_number_reflns     2371
_refine_ls_number_parameters     110
_refine_ls_number_restraints     0
_refine_ls_hydrogen_treatment     constr
_refine_ls_weighting_scheme     calc
_refine_ls_weighting_details
         'calc w=1/[\s^2^(Fo^2^)+(0.0531P)^2^+0.2845P] where P=(Fo^2^+2Fc^2^)/3'
_atom_sites_solution_hydrogens     geom
_atom_sites_solution_primary     direct
_atom_sites_solution_secondary     difmap
_refine_ls_shift/su_max     0.000
_refine_ls_shift/su_mean     0.000
_refine_diff_density_max     0.183
_refine_diff_density_min     -0.261
loop_
    _atom_type_symbol
    _atom_type_description
    _atom_type_scat_dispersion_real
    _atom_type_scat_dispersion_imag
    _atom_type_scat_source
    'C' 'C' 0.0033 0.0016
                         'International Tables Vol C Tables 4.2.6.8 and 6.1.1.4'
    'H' 'H' 0.0000 0.0000
                         'International Tables Vol C Tables 4.2.6.8 and 6.1.1.4'
    'N' 'N' 0.0061 0.0033
                         'International Tables Vol C Tables 4.2.6.8 and 6.1.1.4'
    'O' 'O' 0.0106 0.0060
                         'International Tables Vol C Tables 4.2.6.8 and 6.1.1.4'
    'S' 'S' 0.1246 0.1234
                         'International Tables Vol C Tables 4.2.6.8 and 6.1.1.4'
_computing_data_collection     'APEX2 (Bruker, 2007)'
_computing_cell_refinement     'SAINT (Bruker, 2007)'
_computing_data_reduction     'SAINT (Bruker, 2007)'
_computing_structure_solution     'SHELXS97 (Sheldrick, 2008)'
_computing_structure_refinement     'SHELXL97 (Sheldrick, 2008)'
_computing_molecular_graphics
                  'ORTEP-3 for Windows (Farrugia, 1997) and PLATON (Spek, 2009)'
_computing_publication_material
;
WinGX (Farrugia, 1999) and PLATON (Spek, 2009)
;
loop_
    _atom_site_type_symbol
    _atom_site_label
    _atom_site_fract_x
    _atom_site_fract_y
    _atom_site_fract_z
    _atom_site_U_iso_or_equiv
    _atom_site_thermal_displace_type
    _atom_site_calc_flag
    _atom_site_refinement_flags
    _atom_site_occupancy
    _atom_site_disorder_assembly
    _atom_site_disorder_group
    S S1 0.20155(6) 0.43391(6) -0.09248(2) 0.0717(2) Uani . . 1.000 . -16
    O O1 0.14747(12) 0.17375(11) 0.05060(5) 0.0537(4) Uani . . 1.000 . -16
    N N1 0.25653(14) 0.38548(15) 0.03218(5) 0.0493(4) Uani . . 1.000 . -16
    C C1 0.15800(14) 0.34302(14) 0.13470(7) 0.0427(4) Uani . . 1.000 . -16
    C C2 0.04865(18) 0.28086(18) 0.16623(8) 0.0562(5) Uani . . 1.000 . -16
    C C3 0.0203(2) 0.3207(2) 0.22745(9) 0.0710(7) Uani . . 1.000 . -16
    C C4 0.1003(2) 0.4214(2) 0.25775(9) 0.0709(7) Uani . . 1.000 . -16
    C C5 0.2082(2) 0.4838(2) 0.22691(8) 0.0648(6) Uani . . 1.000 . -16
    C C6 0.23778(18) 0.44502(17) 0.16551(7) 0.0525(5) Uani . . 1.000 . -16
    C C7 0.18659(14) 0.29393(15) 0.06896(7) 0.0424(4) Uani . . 1.000 . -16
    C C8 0.29981(18) 0.3490(2) -0.03071(7) 0.0559(6) Uani . . 1.000 . -16
    C C9 0.0467(2) 0.3318(3) -0.08796(11) 0.0905(9) Uani . . 1.000 . -16
    H H1 0.27659 0.46996 0.04670 0.0592 Uiso . . 1.000 . -16
    H H2 -0.00569 0.21226 0.14612 0.0674 Uiso . . 1.000 . -16
    H H3 -0.05341 0.27902 0.24832 0.0852 Uiso . . 1.000 . -16
    H H4 0.08116 0.44708 0.29912 0.0851 Uiso . . 1.000 . -16
    H H5 0.26188 0.55253 0.24731 0.0778 Uiso . . 1.000 . -16
    H H6 0.31140 0.48753 0.14487 0.0630 Uiso . . 1.000 . -16
    H H8A 0.29434 0.24449 -0.03582 0.0670 Uiso . . 1.000 . -16
    H H8B 0.39487 0.37666 -0.03557 0.0670 Uiso . . 1.000 . -16
    H H9A 0.00311 0.34980 -0.04829 0.1358 Uiso . . 1.000 . -16
    H H9B 0.06706 0.23019 -0.09169 0.1358 Uiso . . 1.000 . -16
    H H9C -0.01321 0.36045 -0.12147 0.1358 Uiso . . 1.000 . -16
loop_
    _atom_site_aniso_label
    _atom_site_aniso_U_11
    _atom_site_aniso_U_22
    _atom_site_aniso_U_33
    _atom_site_aniso_U_12
    _atom_site_aniso_U_13
    _atom_site_aniso_U_23
    S1 0.0957(4) 0.0699(4) 0.0496(3) -0.0010(3) -0.0003(2) 0.0110(2)
    O1 0.0662(7) 0.0395(6) 0.0553(6) -0.0005(5) -0.0022(5) -0.0059(5)
    N1 0.0605(8) 0.0426(7) 0.0448(7) -0.0021(6) 0.0027(6) -0.0046(5)
    C1 0.0465(8) 0.0375(7) 0.0440(7) 0.0072(6) -0.0033(6) 0.0001(6)
    C2 0.0588(10) 0.0498(9) 0.0600(9) -0.0024(7) 0.0056(8) -0.0074(7)
    C3 0.0765(13) 0.0686(11) 0.0679(12) -0.0042(10) 0.0239(9) -0.0067(9)
    C4 0.0883(14) 0.0736(12) 0.0509(10) 0.0057(11) 0.0117(9) -0.0129(9)
    C5 0.0733(12) 0.0685(11) 0.0526(10) -0.0033(9) -0.0067(8) -0.0134(9)
    C6 0.0541(9) 0.0566(9) 0.0468(8) -0.0028(7) -0.0045(7) -0.0024(7)
    C7 0.0445(8) 0.0372(7) 0.0454(8) 0.0059(6) -0.0057(6) -0.0001(6)
    C8 0.0568(10) 0.0632(10) 0.0476(9) 0.0011(8) 0.0064(7) -0.0031(8)
    C9 0.0826(15) 0.0997(17) 0.0893(15) 0.0017(13) -0.0291(12) 0.0092(12)
_geom_special_details
;
Bond distances, angles <i>etc</i>. have been calculated using the rounded
fractional coordinates. All su's are estimated from the variances of the
(full) variance-covariance matrix. The cell e.s.d.'s are taken into account in
the estimation of distances, angles and torsion angles
;
loop_
    _geom_bond_atom_site_label_1
    _geom_bond_atom_site_label_2
    _geom_bond_site_symmetry_1
    _geom_bond_site_symmetry_2
    _geom_bond_distance
    _geom_bond_publ_flag
    S1 C8 . . 1.8060(17) no
    S1 C9 . . 1.786(2) no
    O1 C7 . . 1.2347(17) no
    N1 C7 . . 1.3384(19) no
    N1 C8 . . 1.4426(19) no
    N1 H1 . . 0.8600 no
    C1 C6 . . 1.386(2) no
    C1 C7 . . 1.496(2) no
    C1 C2 . . 1.386(2) no
    C2 C3 . . 1.381(3) no
    C3 C4 . . 1.374(3) no
    C4 C5 . . 1.369(3) no
    C5 C6 . . 1.384(2) no
    C2 H2 . . 0.9300 no
    C3 H3 . . 0.9300 no
    C4 H4 . . 0.9300 no
    C5 H5 . . 0.9300 no
    C6 H6 . . 0.9300 no
    C8 H8A . . 0.9700 no
    C8 H8B . . 0.9700 no
    C9 H9A . . 0.9600 no
    C9 H9B . . 0.9600 no
    C9 H9C . . 0.9600 no
loop_
    _geom_angle_atom_site_label_1
    _geom_angle_atom_site_label_2
    _geom_angle_atom_site_label_3
    _geom_angle_site_symmetry_1
    _geom_angle_site_symmetry_2
    _geom_angle_site_symmetry_3
    _geom_angle
    _geom_angle_publ_flag
    C8 S1 C9 . . . 100.62(10) no
    C7 N1 C8 . . . 123.03(14) no
    C8 N1 H1 . . . 118.00 no
    C7 N1 H1 . . . 118.00 no
    C2 C1 C7 . . . 118.13(13) no
    C2 C1 C6 . . . 119.07(14) no
    C6 C1 C7 . . . 122.78(13) no
    C1 C2 C3 . . . 120.08(16) no
    C2 C3 C4 . . . 120.47(18) no
    C3 C4 C5 . . . 119.86(18) no
    C4 C5 C6 . . . 120.31(17) no
    C1 C6 C5 . . . 120.20(16) no
    O1 C7 N1 . . . 122.59(14) no
    O1 C7 C1 . . . 120.58(13) no
    N1 C7 C1 . . . 116.83(12) no
    S1 C8 N1 . . . 114.66(12) no
    C1 C2 H2 . . . 120.00 no
    C3 C2 H2 . . . 120.00 no
    C2 C3 H3 . . . 120.00 no
    C4 C3 H3 . . . 120.00 no
    C3 C4 H4 . . . 120.00 no
    C5 C4 H4 . . . 120.00 no
    C4 C5 H5 . . . 120.00 no
    C6 C5 H5 . . . 120.00 no
    C1 C6 H6 . . . 120.00 no
    C5 C6 H6 . . . 120.00 no
    S1 C8 H8A . . . 109.00 no
    S1 C8 H8B . . . 109.00 no
    N1 C8 H8A . . . 109.00 no
    N1 C8 H8B . . . 109.00 no
    H8A C8 H8B . . . 108.00 no
    S1 C9 H9A . . . 109.00 no
    S1 C9 H9B . . . 109.00 no
    S1 C9 H9C . . . 109.00 no
    H9A C9 H9B . . . 109.00 no
    H9A C9 H9C . . . 109.00 no
    H9B C9 H9C . . . 109.00 no
loop_
    _geom_torsion_atom_site_label_1
    _geom_torsion_atom_site_label_2
    _geom_torsion_atom_site_label_3
    _geom_torsion_atom_site_label_4
    _geom_torsion_site_symmetry_1
    _geom_torsion_site_symmetry_2
    _geom_torsion_site_symmetry_3
    _geom_torsion_site_symmetry_4
    _geom_torsion
    _geom_torsion_publ_flag
    C9 S1 C8 N1 . . . . -73.54(15) no
    C8 N1 C7 O1 . . . . -3.9(2) no
    C8 N1 C7 C1 . . . . 175.55(13) no
    C7 N1 C8 S1 . . . . 105.09(16) no
    C6 C1 C2 C3 . . . . 0.0(2) no
    C7 C1 C2 C3 . . . . 178.63(15) no
    C2 C1 C6 C5 . . . . 0.0(2) no
    C7 C1 C6 C5 . . . . -178.51(15) no
    C2 C1 C7 O1 . . . . -23.5(2) no
    C2 C1 C7 N1 . . . . 157.05(14) no
    C6 C1 C7 O1 . . . . 155.07(15) no
    C6 C1 C7 N1 . . . . -24.4(2) no
    C1 C2 C3 C4 . . . . -0.4(3) no
    C2 C3 C4 C5 . . . . 0.6(3) no
    C3 C4 C5 C6 . . . . -0.5(3) no
    C4 C5 C6 C1 . . . . 0.2(3) no
loop_
    _geom_hbond_atom_site_label_D
    _geom_hbond_atom_site_label_H
    _geom_hbond_atom_site_label_A
    _geom_hbond_site_symmetry_A
    _geom_hbond_distance_DH
    _geom_hbond_distance_HA
    _geom_hbond_distance_DA
    _geom_hbond_angle_DHA
    _geom_hbond_publ_flag
    N1 H1 O1 7_555 0.86 2.02 2.8438(17) 160 yes
    C8 H8B O1 3_555 0.97 2.53 3.434(2) 154 yes
_iucr_refine_instructions_details
;
TITL L01GOMAL in Pbca
CELL 0.71073 9.7841 9.2116 21.2663 90.000 90.000 90.000
ZERR 8.00 0.0004 0.0004 0.0008 0.000 0.000 0.000
LATT 1
SYMM x+1/2, -y+1/2, -z
SYMM -x, y+1/2, -z+1/2
SYMM -x+1/2, -y, z+1/2
SFAC C  H  N  O  S
UNIT 72  88  8  8  8
L.S. 40
ACTA
BOND $H
HTAB
CONF
LIST 4
FMAP 2
PLAN 10
MPLA 3 C8 S1 C9
MPLA 6 C1 C2 C3 C4 C5 C6
MPLA 3 O1 C7 N1
MPLA 3 C8 S1 C9
TEMP 23.000
WGHT    0.053100    0.284500
FVAR       0.19266
S1    5    0.201548    0.433914   -0.092483    11.00000    0.09568    0.06986 =
         0.04955    0.01102   -0.00026   -0.00098
O1    4    0.147473    0.173754    0.050597    11.00000    0.06620    0.03952 =
         0.05529   -0.00589   -0.00223   -0.00052
N1    3    0.256526    0.385477    0.032179    11.00000    0.06053    0.04264 =
         0.04475   -0.00464    0.00268   -0.00211
AFIX  43
H1    2    0.276586    0.469963    0.046703    11.00000   -1.20000
AFIX   0
C1    1    0.158002    0.343024    0.134700    11.00000    0.04654    0.03748 =
         0.04404    0.00009   -0.00328    0.00718
C2    1    0.048649    0.280860    0.166228    11.00000    0.05875    0.04975 =
         0.06000   -0.00744    0.00563   -0.00238
AFIX  43
H2    2   -0.005694    0.212264    0.146116    11.00000   -1.20000
AFIX   0
C3    1    0.020332    0.320669    0.227447    11.00000    0.07652    0.06864 =
         0.06789   -0.00665    0.02389   -0.00416
AFIX  43
H3    2   -0.053410    0.279016    0.248324    11.00000   -1.20000
AFIX   0
C4    1    0.100284    0.421365    0.257754    11.00000    0.08832    0.07358 =
         0.05091   -0.01286    0.01167    0.00571
AFIX  43
H4    2    0.081163    0.447082    0.299118    11.00000   -1.20000
AFIX   0
C5    1    0.208215    0.483786    0.226909    11.00000    0.07334    0.06853 =
         0.05259   -0.01340   -0.00668   -0.00330
AFIX  43
H5    2    0.261879    0.552531    0.247309    11.00000   -1.20000
AFIX   0
C6    1    0.237779    0.445018    0.165515    11.00000    0.05408    0.05660 =
         0.04683   -0.00243   -0.00454   -0.00277
AFIX  43
H6    2    0.311399    0.487534    0.144874    11.00000   -1.20000
AFIX   0
C7    1    0.186594    0.293928    0.068964    11.00000    0.04446    0.03716 =
         0.04536   -0.00005   -0.00566    0.00590
C8    1    0.299808    0.348971   -0.030712    11.00000    0.05677    0.06317 =
         0.04764   -0.00310    0.00635    0.00112
AFIX  23
H8A   2    0.294344    0.244494   -0.035824    11.00000   -1.20000
H8B   2    0.394875    0.376660   -0.035573    11.00000   -1.20000
AFIX   0
C9    1    0.046731    0.331781   -0.087961    11.00000    0.08257    0.09973 =
         0.08927    0.00915   -0.02907    0.00171
AFIX 137
H9A   2    0.003112    0.349799   -0.048285    11.00000   -1.50000
H9B   2    0.067064    0.230191   -0.091693    11.00000   -1.50000
H9C   2   -0.013212    0.360445   -0.121473    11.00000   -1.50000
HKLF 4
REM  L01GOMAL in Pbca
REM R1 =  0.0413 for   1722 Fo > 4sig(Fo)  and  0.0596 for all   2371 data
REM    110 parameters refined using      0 restraints
END
WGHT      0.0531      0.2845
REM Highest difference peak  0.183,  deepest hole -0.261,  1-sigma level  0.036
Q1    1   0.1412  0.4638 -0.0672  11.00000  0.05    0.18
Q2    1   0.2900  0.4528 -0.0844  11.00000  0.05    0.18
Q3    1   0.1671  0.3236  0.1038  11.00000  0.05    0.18
Q4    1   0.1790  0.4131  0.1402  11.00000  0.05    0.17
Q5    1   0.0253  0.3364  0.1886  11.00000  0.05    0.17
Q6    1   0.0955  0.3448  0.1429  11.00000  0.05    0.15
Q7    1   0.1309  0.2827  0.1534  11.00000  0.05    0.14
Q8    1   0.2272  0.1809  0.0409  11.00000  0.05    0.13
Q9    1   0.1281  0.1533  0.0409  11.00000  0.05    0.13
Q10   1   0.1984  0.3464 -0.1015  11.00000  0.05    0.13
;
