# Supplementary material for: N-[(Methyl­sulfan­yl)meth­yl]benzamide
Source: Acta Crystallogr Sect E Struct Rep Online. 2012 Feb 10;68(Pt 3):o653. doi: 10.1107/S1600536812004515 (PMC3295445; doi:10.1107/S1600536812004515)
Supplement: Supplementary file 2 [file e-68-0o653-Isup2.hkl]

#
# h,k,l, Fc-squared, Fo-squared, sigma(Fo-squared) and status flag
#
data_I
_shelx_title ' L01GOMAL in Pbca'
_shelx_refln_list_code          4
_shelx_F_calc_maximum      172.71
_exptl_crystal_F_000       768.00
_reflns_d_resolution_high  0.7497
 
loop_
 _symmetry_equiv_pos_as_xyz
 'x, y, z'
 'x+1/2, -y+1/2, -z'
 '-x, y+1/2, -z+1/2'
 '-x+1/2, -y, z+1/2'
 '-x, -y, -z'
 '-x-1/2, y-1/2, z'
 'x, -y-1/2, z-1/2'
 'x-1/2, y, -z-1/2'
 
_cell_length_a     9.7841
_cell_length_b     9.2116
_cell_length_c    21.2663
_cell_angle_alpha  90.000
_cell_angle_beta   90.000
_cell_angle_gamma  90.000
 
_shelx_F_squared_multiplier     1.000
 
loop_
 _refln_index_h
 _refln_index_k
 _refln_index_l
 _refln_F_squared_calc
 _refln_F_squared_meas
 _refln_F_squared_sigma
 _refln_observed_status
   2   0   0    29828.42    26741.57    350.80 o
   4   0   0     5749.58     5748.53    108.30 o
   6   0   0      282.96      315.20     11.31 o
   8   0   0      320.59      300.12     12.93 o
  10   0   0        1.03        1.35      4.04 o
  12   0   0        3.74        6.20      5.66 o
   2   1   0    26032.40    24113.05    224.71 o
   4   1   0       48.33       42.27      2.45 o
   6   1   0      431.61      467.11     10.18 o
   8   1   0      551.38      558.55     13.04 o
  10   1   0        4.07        0.90      2.95 o
  12   1   0        0.53       -3.23      4.85 o
   0   2   0       99.98      105.87      2.61 o
   2   2   0    17825.79    17299.23    146.71 o
   4   2   0      924.87      940.25     25.05 o
   6   2   0     1048.37     1065.22     25.32 o
   8   2   0       36.37       32.33      5.12 o
  10   2   0       98.62      108.66      5.58 o
  12   2   0        0.00       -1.89      4.85 o
   2   3   0     1214.11     1163.01     11.02 o
   4   3   0     1667.29     1694.38     24.66 o
   6   3   0      126.75      130.16      4.27 o
   8   3   0      364.50      361.48      8.73 o
  10   3   0        9.23        5.09      2.44 o
  12   3   0        0.28        2.16      5.12 o
   0   4   0     1772.91     1939.16     29.14 o
   2   4   0      371.79      480.12      5.78 o
   4   4   0       12.77        7.50      1.00 o
   6   4   0        0.01       -0.77      1.07 o
   8   4   0       94.20       86.00      4.66 o
  10   4   0       15.10       15.09      5.12 o
  12   4   0       11.54       20.74      6.74 o
   2   5   0      193.08      164.76      3.71 o
   4   5   0      805.36      782.27     11.11 o
   6   5   0     1205.63     1181.31     24.52 o
   8   5   0      706.60      708.23     14.34 o
  10   5   0       10.54        3.23      4.31 o
   0   6   0      122.04      145.75      8.35 o
   2   6   0      305.63      264.74      6.39 o
   4   6   0      281.48      247.09     11.44 o
   6   6   0      593.01      569.00      9.23 o
   8   6   0        0.11        6.47      4.04 o
  10   6   0       14.26       23.44      5.93 o
   2   7   0      874.26      885.25     14.42 o
   4   7   0      284.55      304.72     14.01 o
   6   7   0       33.55       31.36      3.52 o
   8   7   0       23.96       28.83      5.66 o
  10   7   0       10.49       15.36      5.66 o
   0   8   0     1439.88     1427.30     37.45 o
   2   8   0       77.66       77.35      4.60 o
   4   8   0        4.32        2.69      2.29 o
   6   8   0       77.26      101.30      7.81 o
   8   8   0        6.79        4.31      4.58 o
   2   9   0      174.96      162.16      7.11 o
   4   9   0       46.53       60.55      5.14 o
   6   9   0       45.44       57.92      7.54 o
   8   9   0        4.59        4.04      4.58 o
   0  10   0       32.31       53.88      8.35 o
   2  10   0       35.59       39.56      8.24 o
   4  10   0        3.75        5.93      4.31 o
   6  10   0        5.71        2.42      4.31 o
   2  11   0       40.67       47.42      7.54 o
   4  11   0       12.06       10.78      5.39 o
   0  12   0        3.84        3.23      5.66 o
   2  12   0        3.07        7.81      5.39 o
   1   1   1     1324.16     1266.63      6.81 o
   2   1   1     1382.93     1370.89     10.29 o
   3   1   1      301.88      287.42      2.72 o
   4   1   1      294.08      280.76      9.74 o
   5   1   1     1431.55     1489.26     23.04 o
   6   1   1       14.76       10.12      1.53 o
   7   1   1      278.80      273.42      5.79 o
   8   1   1        6.25        7.14      1.88 o
   9   1   1        0.10        0.00      2.33 o
  10   1   1        7.06        8.07      2.34 o
  11   1   1        0.90       -0.09      2.73 o
  12   1   1        0.58        1.40      2.83 o
   0   2   1     3465.01     3420.55     26.61 o
   1   2   1    25668.30    23214.97    121.15 o
   2   2   1      400.90      395.82      2.71 o
   3   2   1     5898.42     6079.76     41.57 o
   4   2   1        1.68        0.43      0.82 o
   5   2   1     1870.77     1901.20     19.85 o
   6   2   1       53.00       51.04      2.33 o
   7   2   1      135.45      145.22      4.75 o
   8   2   1       82.14       75.65      5.51 o
   9   2   1       63.10       70.60      3.86 o
  10   2   1       21.37       27.90      3.10 o
  11   2   1        4.90        2.09      2.31 o
  12   2   1       14.59       12.74      4.37 o
   1   3   1      108.73       94.69      1.42 o
   2   3   1      160.63      151.44      1.88 o
   3   3   1     2694.52     2805.80     26.36 o
   4   3   1        4.95        5.09      0.69 o
   5   3   1       62.81       59.46      3.73 o
   6   3   1       43.16       40.64      1.89 o
   7   3   1        8.33       10.08      1.44 o
   8   3   1      122.97      129.79      3.98 o
   9   3   1       96.47       93.97      3.47 o
  10   3   1        9.63       14.30      2.57 o
  11   3   1        6.97        7.53      3.60 o
  12   3   1        5.25        3.77      3.90 o
   0   4   1      439.61      439.66      6.39 o
   1   4   1     2898.85     2951.63     19.58 o
   2   4   1       13.14       21.83      0.91 o
   3   4   1     1302.59     1295.59     10.46 o
   4   4   1      169.53      160.88      2.61 o
   5   4   1       38.21       40.18      1.73 o
   6   4   1      553.88      533.03      6.24 o
   7   4   1      131.45      130.90      3.48 o
   8   4   1      151.98      160.75      4.16 o
   9   4   1       11.24        9.95      1.82 o
  10   4   1        4.27        6.11      3.14 o
  11   4   1        1.04       -1.52      3.37 o
  12   4   1        1.79        0.74      3.56 o
   1   5   1       15.95       15.55      1.37 o
   2   5   1      117.76      128.89      2.39 o
   3   5   1      263.80      244.85      5.06 o
   4   5   1      219.03      215.76      3.33 o
   5   5   1        0.30        0.23      0.96 o
   6   5   1      513.86      519.22      8.12 o
   7   5   1       24.28       18.17      1.61 o
   8   5   1        2.21        2.97      1.66 o
   9   5   1        7.18        8.89      3.05 o
  10   5   1        1.79        0.94      3.05 o
  11   5   1        1.59       -1.18      3.03 o
   0   6   1      328.38      373.44      9.69 o
   1   6   1      106.13       94.61      3.55 o
   2   6   1       90.56       87.98      4.92 o
   3   6   1        7.27        5.80      1.16 o
   4   6   1       72.57       73.36      2.66 o
   5   6   1        0.59        0.97      1.26 o
   6   6   1       24.28       25.19      1.95 o
   7   6   1      137.75      141.30      4.14 o
   8   6   1        0.84        1.62      2.67 o
   9   6   1       50.70       45.60      7.54 o
  10   6   1        0.98        1.09      3.91 o
  11   6   1       10.57        5.16      7.27 o
   1   7   1      174.43      165.92      5.51 o
   2   7   1        1.93        0.43      1.39 o
   3   7   1      655.50      630.06     10.47 o
   4   7   1      499.20      505.86      8.18 o
   5   7   1      541.02      532.87      7.44 o
   6   7   1       12.09       11.67      1.94 o
   7   7   1      186.39      172.66      6.95 o
   8   7   1        1.53        4.63      3.23 o
   9   7   1        4.71        9.11      3.33 o
  10   7   1        0.65       -0.94      4.04 o
   0   8   1        2.42        3.64      2.86 o
   1   8   1       47.18       33.47      2.95 o
   2   8   1      102.44       97.89      3.75 o
   3   8   1        0.61       -0.53      1.83 o
   4   8   1        6.03        5.91      1.88 o
   5   8   1        0.19        1.01      1.70 o
   6   8   1       19.18       12.96      3.37 o
   7   8   1        0.01       -2.96      2.96 o
   8   8   1        8.34       10.58      3.33 o
   9   8   1        0.70        0.54      2.86 o
   1   9   1        1.97       -1.78      1.78 o
   2   9   1       25.02       32.43      2.77 o
   3   9   1        0.01       -0.20      1.70 o
   4   9   1        2.64        4.44      2.02 o
   5   9   1       18.64       21.51      3.81 o
   6   9   1       36.48       41.82      7.00 o
   7   9   1       13.51        8.41      3.33 o
   8   9   1        0.33       -1.35      2.86 o
   0  10   1       60.87       54.09      5.71 o
   1  10   1        7.47        6.58      2.52 o
   2  10   1       38.32       36.31      3.05 o
   3  10   1        5.93        6.27      3.03 o
   4  10   1        6.36        7.98      3.33 o
   5  10   1        1.42        3.06      4.98 o
   6  10   1        0.07       -2.50      2.76 o
   7  10   1        1.28        4.56      3.22 o
   1  11   1       11.92       15.45      2.97 o
   2  11   1        2.41       -0.42      2.29 o
   3  11   1       15.02       20.12      4.18 o
   4  11   1        0.10       -2.84      2.84 o
   5  11   1        0.00       -0.23      3.14 o
   0  12   1        0.01       -0.27      5.12 o
   1  12   1       30.72       34.23     10.24 o
   2  12   1        3.02        5.66      5.12 o
   0   0   2     3842.75     3670.62     71.39 o
   1   0   2     2129.79     2045.59     15.63 o
   2   0   2    17184.70    16385.02    125.66 o
   3   0   2        7.32        6.53      0.62 o
   4   0   2        4.72        7.20      1.03 o
   5   0   2      233.80      245.92      6.38 o
   6   0   2      334.49      352.92     11.85 o
   7   0   2       29.87       21.31      3.05 o
   8   0   2       65.32       58.04      4.66 o
   9   0   2      425.48      432.43     11.81 o
  10   0   2        0.01       -0.45      2.84 o
  11   0   2      146.61      161.07      8.46 o
  12   0   2        0.05       -0.40      3.43 o
   1   1   2     2172.53     2243.70     12.82 o
   2   1   2       50.81       56.85      0.91 o
   3   1   2     1869.28     1996.51     13.16 o
   4   1   2      635.87      701.89     15.05 o
   5   1   2       57.61       68.76      3.97 o
   6   1   2      242.78      264.92      5.18 o
   7   1   2      278.58      266.68      5.58 o
   8   1   2       70.62       67.13      3.51 o
   9   1   2       96.04       91.97      4.40 o
  10   1   2       28.86       23.59      3.41 o
  11   1   2        0.00       -0.96      2.69 o
  12   1   2        0.00       -1.56      2.79 o
   0   2   2     4121.91     3929.64     30.35 o
   1   2   2     3526.95     3570.13     21.50 o
   2   2   2     3566.33     3765.22     20.67 o
   3   2   2      135.81      135.12      1.68 o
   4   2   2      445.68      420.54      4.90 o
   5   2   2      526.17      535.79      7.21 o
   6   2   2        0.24        1.88      1.08 o
   7   2   2      578.63      566.40      8.36 o
   8   2   2        1.36        0.45      1.42 o
   9   2   2       45.93       43.84      4.47 o
  10   2   2        9.54       11.99      2.48 o
  11   2   2        3.08        3.34      2.35 o
  12   2   2        0.00       -1.35      4.98 o
   1   3   2     2485.06     2466.32     14.76 o
   2   3   2      794.34      819.06      6.05 o
   3   3   2     1236.88     1208.99     11.61 o
   4   3   2        0.20        2.21      0.84 o
   5   3   2     1343.62     1255.81     13.68 o
   6   3   2       78.42       70.90      2.31 o
   7   3   2      264.87      248.69      4.70 o
   8   3   2       48.51       47.13      2.47 o
   9   3   2        2.37        0.58      1.44 o
  10   3   2        0.05        2.69      2.29 o
  11   3   2        2.77        4.52      3.52 o
  12   3   2        0.13        3.60      6.60 o
   0   4   2     4363.07     4583.53     44.61 o
   1   4   2       37.80       27.76      1.19 o
   2   4   2     1415.76     1558.73     11.63 o
   3   4   2        6.24        4.84      0.77 o
   4   4   2      559.04      600.05      7.14 o
   5   4   2      245.97      236.78      5.29 o
   6   4   2       73.76       73.79      3.66 o
   7   4   2       53.12       49.60      2.48 o
   8   4   2        0.55        2.55      1.46 o
   9   4   2       42.03       41.54      3.32 o
  10   4   2        6.66        9.97      2.45 o
  11   4   2       19.48       23.61      8.08 o
  12   4   2        2.75        2.83      3.62 o
   1   5   2      197.29      202.86      3.90 o
   2   5   2       66.49       84.14      1.99 o
   3   5   2     2856.41     2808.19     26.25 o
   4   5   2      277.50      264.69      3.59 o
   5   5   2      418.15      395.48      5.51 o
   6   5   2      186.72      187.57      3.66 o
   7   5   2       13.61       13.60      2.96 o
   8   5   2        9.43       11.85      2.24 o
   9   5   2        1.25        4.24      1.98 o
  10   5   2        1.78        4.73      3.10 o
  11   5   2        7.78        8.21      3.52 o
   0   6   2       77.63       70.67      4.75 o
   1   6   2     1536.56     1579.94     16.55 o
   2   6   2       62.32       49.38      2.37 o
   3   6   2       87.12       85.98      2.60 o
   4   6   2      479.46      455.92      6.55 o
   5   6   2      518.12      481.78      6.63 o
   6   6   2        1.06       -0.17      1.14 o
   7   6   2       71.04       65.77      3.83 o
   8   6   2        0.02        2.36      1.90 o
   9   6   2        4.64       11.58      3.43 o
  10   6   2        3.08        5.78      4.71 o
  11   6   2        0.02        2.01      3.33 o
   1   7   2       32.41       36.65      2.73 o
   2   7   2      154.69      164.23      4.05 o
   3   7   2      189.49      188.13      3.97 o
   4   7   2       15.49       21.11      1.85 o
   5   7   2        5.48        8.59      1.56 o
   6   7   2       29.72       30.20      3.00 o
   7   7   2       36.85       30.20      3.05 o
   8   7   2        3.40        4.44      2.84 o
   9   7   2        0.22       -2.09      2.76 o
  10   7   2        1.90        6.32      3.41 o
   0   8   2        7.79        6.76      3.91 o
   1   8   2       91.35       90.97      5.43 o
   2   8   2       45.48       49.90      3.27 o
   3   8   2       66.69       68.16      3.45 o
   4   8   2       91.11       89.48      3.67 o
   5   8   2       19.29       22.82      2.83 o
   6   8   2       96.64       93.41      4.92 o
   7   8   2        7.47       10.51      3.24 o
   8   8   2       50.24       46.95      4.94 o
   9   8   2       15.32       14.16      4.71 o
   1   9   2        0.55       -1.20      2.13 o
   2   9   2       43.39       41.42      2.98 o
   3   9   2       34.39       27.84      2.61 o
   4   9   2      180.03      167.99      6.04 o
   5   9   2       12.46       13.56      3.96 o
   6   9   2       29.77       37.94      4.38 o
   7   9   2        3.46        9.28      3.37 o
   8   9   2        2.65        2.13      3.14 o
   0  10   2        0.40        2.04      3.50 o
   1  10   2       17.99       41.70      4.37 o
   2  10   2       10.12        8.01      2.24 o
   3  10   2        7.96        9.81      2.56 o
   4  10   2        1.75       -0.55      2.30 o
   5  10   2        8.86       11.93      3.49 o
   6  10   2        3.02        6.47      6.87 o
   7  10   2        9.22       16.75      3.71 o
   1  11   2        2.07        2.24      2.71 o
   2  11   2        0.21        0.88      2.30 o
   3  11   2        0.03        1.03      3.10 o
   4  11   2        0.03       -1.08      4.58 o
   5  11   2       21.30       43.37      7.54 o
   0  12   2        2.61        8.89      6.74 o
   1  12   2        4.43        0.18      3.21 o
   2  12   2        3.14       10.24      6.20 o
   1   1   3     1913.34     1926.90     11.63 o
   2   1   3    10158.09    10073.90     52.44 o
   3   1   3     2215.51     2285.88     14.20 o
   4   1   3     1463.59     1397.09     11.40 o
   5   1   3      994.14     1062.08     11.82 o
   6   1   3     1182.66     1166.03     12.03 o
   7   1   3       83.09       88.68      2.78 o
   8   1   3      192.91      186.23      5.92 o
   9   1   3       11.38       13.68      2.93 o
  10   1   3       33.10       36.39      5.01 o
  11   1   3       18.12       21.28      3.61 o
  12   1   3        0.11        2.10      2.97 o
   0   2   3    24899.48    24382.88    268.79 o
   1   2   3      123.60      168.05      1.93 o
   2   2   3      476.16      461.43      3.16 o
   3   2   3      807.05      837.26      6.22 o
   4   2   3        0.84       -0.09      0.66 o
   5   2   3      369.96      371.28      5.66 o
   6   2   3      129.09      118.48      3.72 o
   7   2   3      131.01      138.83      3.00 o
   8   2   3       76.77       69.16      3.24 o
   9   2   3       61.07       59.64      3.39 o
  10   2   3       58.07       62.36      3.67 o
  11   2   3       22.87       17.82      3.00 o
  12   2   3       29.68       42.26      6.09 o
   1   3   3     2911.88     3192.67     19.72 o
   2   3   3      239.10      220.24      2.28 o
   3   3   3      605.06      660.49      8.52 o
   4   3   3     3169.26     3240.21     28.63 o
   5   3   3       21.09       28.10      1.55 o
   6   3   3      387.18      346.87      5.37 o
   7   3   3      113.61      117.80      3.21 o
   8   3   3      254.75      244.75      4.86 o
   9   3   3       66.45       60.11      2.92 o
  10   3   3       31.61       47.17      3.80 o
  11   3   3        2.93        3.23      3.18 o
  12   3   3       11.91       11.72      4.38 o
   0   4   3     1552.68     1649.41     17.77 o
   1   4   3       33.07       20.32      1.14 o
   2   4   3     4823.43     5018.10     33.93 o
   3   4   3     1922.64     2036.59     15.82 o
   4   4   3        5.45        4.84      0.98 o
   5   4   3      153.23      163.83      3.42 o
   6   4   3        1.92        1.91      1.40 o
   7   4   3       49.72       42.54      2.29 o
   8   4   3      291.27      305.35      5.64 o
   9   4   3       74.42       78.60      4.34 o
  10   4   3      140.70      154.79      5.77 o
  11   4   3       14.98       11.72      4.00 o
  12   4   3        0.39       -0.81      3.43 o
   1   5   3      434.03      485.22      5.94 o
   2   5   3      103.08      107.55      2.24 o
   3   5   3       15.61       15.64      1.56 o
   4   5   3      309.49      320.32      4.79 o
   5   5   3       19.63       21.24      1.81 o
   6   5   3       57.51       63.88      2.48 o
   7   5   3       21.66       23.94      1.95 o
   8   5   3       80.46       87.72      4.38 o
   9   5   3       15.47       11.41      2.41 o
  10   5   3       17.57       20.22      4.00 o
  11   5   3        8.15        6.75      4.71 o
   0   6   3      989.42      997.73     15.01 o
   1   6   3      910.71      970.89     12.79 o
   2   6   3      199.65      206.96      4.15 o
   3   6   3      144.22      166.46      3.84 o
   4   6   3       88.49       91.63      2.30 o
   5   6   3      439.33      431.28      6.19 o
   6   6   3        8.70        9.74      1.41 o
   7   6   3       20.67       20.52      2.64 o
   8   6   3       15.90       15.44      2.58 o
   9   6   3       31.35       26.39      4.09 o
  10   6   3        3.76        6.00      3.41 o
  11   6   3        1.21        3.66      3.52 o
   1   7   3        0.01       -1.33      1.33 o
   2   7   3      177.97      167.10      5.04 o
   3   7   3      228.83      222.57      4.32 o
   4   7   3      104.73      103.11      3.33 o
   5   7   3       15.98       14.74      1.70 o
   6   7   3       20.73       19.86      2.24 o
   7   7   3       15.50       14.74      2.57 o
   8   7   3       21.08       27.08      6.06 o
   9   7   3        0.17       -0.93      3.91 o
  10   7   3        1.28       -1.89      3.05 o
   0   8   3      186.82      202.70      8.05 o
   1   8   3      105.06       99.13      5.19 o
   2   8   3       29.58       30.99      2.76 o
   3   8   3       24.34       24.43      2.10 o
   4   8   3       21.44       27.60      2.12 o
   5   8   3       68.34       67.41      3.59 o
   6   8   3       13.97       19.33      2.84 o
   7   8   3       10.45       13.17      5.12 o
   8   8   3        5.41        4.23      2.95 o
   9   8   3       12.73       12.80      3.81 o
   1   9   3       11.11       10.63      2.87 o
   2   9   3      172.55      180.42      5.03 o
   3   9   3      159.33      160.75      4.80 o
   4   9   3       44.96       61.19      4.55 o
   5   9   3       16.75       16.93      2.97 o
   6   9   3       19.12       24.02      5.25 o
   7   9   3       18.29       24.28      4.07 o
   8   9   3        1.85        3.23      3.24 o
   0  10   3      430.73      391.17     19.13 o
   1  10   3       81.31       88.98      9.29 o
   2  10   3       38.33       38.03      3.53 o
   3  10   3       23.93       26.23      3.23 o
   4  10   3        0.74        1.58      3.04 o
   5  10   3       12.41       12.11      3.41 o
   6  10   3        5.14        2.96      4.58 o
   7  10   3        4.29        0.00      4.31 o
   1  11   3        0.43       -0.03      2.85 o
   2  11   3       27.26       21.21      4.55 o
   3  11   3        2.40        6.44      3.88 o
   4  11   3        0.72       -3.23      4.31 o
   5  11   3        0.97        1.35      4.58 o
   0  12   3        6.32       20.47      7.54 o
   1  12   3       13.08       12.44      3.94 o
   2  12   3       18.48       31.41      5.76 o
   0   0   4       22.27       16.54      1.35 o
   1   0   4     4808.37     4854.53     41.28 o
   2   0   4       57.82       69.18      1.24 o
   3   0   4      477.05      500.25      4.21 o
   4   0   4       13.19       20.15      1.26 o
   5   0   4     3044.71     3246.36     31.93 o
   6   0   4      383.94      426.14      7.40 o
   7   0   4      398.37      405.47     10.09 o
   8   0   4      253.07      279.17      8.76 o
   9   0   4       50.43       51.11      4.85 o
  10   0   4       46.47       42.05      4.95 o
  11   0   4       44.12       54.42      8.62 o
  12   0   4        1.03        4.04      5.39 o
   1   1   4     1689.36     1637.64      9.55 o
   2   1   4     2245.14     2346.37     13.05 o
   3   1   4     7112.35     7414.34     38.28 o
   4   1   4      967.13     1050.35      8.76 o
   5   1   4       55.24       50.20      2.49 o
   6   1   4      648.72      642.79      7.48 o
   7   1   4      153.09      164.60      3.83 o
   8   1   4        0.41        1.60      1.96 o
   9   1   4        2.15        1.06      2.16 o
  10   1   4       10.78        4.58      2.69 o
  11   1   4       41.58       38.20      5.92 o
  12   1   4        4.61        4.73      2.48 o
   0   2   4        8.10       16.65      1.89 o
   1   2   4     8064.14     8302.17     55.14 o
   2   2   4      880.63      855.98      7.51 o
   3   2   4     3939.87     4157.81     28.06 o
   4   2   4      263.68      281.38      4.02 o
   5   2   4      694.48      752.95      9.38 o
   6   2   4       62.53       59.69      2.92 o
   7   2   4        5.84        2.66      1.37 o
   8   2   4        0.78        0.01      1.75 o
   9   2   4       66.07       72.78      3.72 o
  10   2   4       12.11       12.57      2.42 o
  11   2   4        2.19        3.32      2.18 o
  12   2   4        0.01       -0.91      2.63 o
   1   3   4        5.32       10.59      0.87 o
   2   3   4       13.36        7.85      0.56 o
   3   3   4     3893.95     3840.86     33.68 o
   4   3   4     2133.96     2064.64     18.94 o
   5   3   4     1678.72     1727.13     18.03 o
   6   3   4      347.34      349.96      5.37 o
   7   3   4      190.44      179.45      3.87 o
   8   3   4       17.28       16.73      1.77 o
   9   3   4       35.37       37.91      3.25 o
  10   3   4        3.70       -0.21      2.06 o
  11   3   4        2.86        5.67      2.56 o
  12   3   4        0.42        5.03      4.85 o
   0   4   4      191.43      180.98      4.65 o
   1   4   4      339.68      409.99      5.74 o
   2   4   4        1.09        1.33      0.75 o
   3   4   4       43.99       33.82      1.15 o
   4   4   4      117.84      133.38      2.79 o
   5   4   4      176.64      172.55      3.84 o
   6   4   4      145.10      151.06      3.41 o
   7   4   4       93.87       89.03      2.86 o
   8   4   4       24.15       25.84      2.79 o
   9   4   4       56.02       60.61      5.59 o
  10   4   4        0.02        3.93      2.35 o
  11   4   4        8.97       20.48      4.45 o
  12   4   4        0.03        7.27      5.93 o
   1   5   4      211.59      207.02      4.20 o
   2   5   4       47.53       69.94      1.78 o
   3   5   4     1633.28     1661.17     13.23 o
   4   5   4       11.67       10.64      1.15 o
   5   5   4      406.75      395.23      8.38 o
   6   5   4      108.93       97.86      2.91 o
   7   5   4      139.68      131.26      4.61 o
   8   5   4        6.85        8.42      2.27 o
   9   5   4       12.95       10.16      2.48 o
  10   5   4        9.09        7.14      3.24 o
  11   5   4        7.68        3.71      4.18 o
   0   6   4      380.24      348.55      9.69 o
   1   6   4      481.19      529.85      7.59 o
   2   6   4      316.59      301.60      5.12 o
   3   6   4       23.18       28.60      1.54 o
   4   6   4      341.30      339.62      6.07 o
   5   6   4       86.72       83.00      2.60 o
   6   6   4       30.21       32.93      2.45 o
   7   6   4        1.36        1.09      1.50 o
   8   6   4       25.16       32.26      3.86 o
   9   6   4        0.09        0.81      2.86 o
  10   6   4       33.77       47.63      5.24 o
  11   6   4        1.31        0.23      3.52 o
   1   7   4        0.66       -0.21      1.40 o
   2   7   4        7.27        6.71      1.44 o
   3   7   4      131.73      123.81      3.28 o
   4   7   4        5.62        4.06      1.33 o
   5   7   4       19.26       21.00      2.09 o
   6   7   4        2.20        1.14      1.62 o
   7   7   4       17.48       13.62      2.58 o
   8   7   4        0.00        1.52      2.57 o
   9   7   4        7.02        7.94      3.33 o
  10   7   4        3.93        0.63      3.22 o
   0   8   4      319.40      357.23     16.43 o
   1   8   4       98.63      104.19      4.45 o
   2   8   4      535.19      563.90      8.52 o
   3   8   4      206.15      204.35      4.39 o
   4   8   4      127.64      128.89      4.09 o
   5   8   4      199.77      193.51      6.72 o
   6   8   4       11.73       13.07      3.14 o
   7   8   4       17.19       17.53      3.52 o
   8   8   4        3.18        4.45      2.95 o
   9   8   4        5.35        4.06      3.52 o
   1   9   4        1.00        0.89      3.03 o
   2   9   4       10.36       10.84      2.38 o
   3   9   4       25.45       30.17      3.12 o
   4   9   4       10.87       10.86      2.20 o
   5   9   4        0.73       -0.20      2.11 o
   6   9   4       15.82       20.95      3.75 o
   7   9   4        1.78        5.76      5.52 o
   8   9   4        5.45       -2.96      4.31 o
   0  10   4      102.67      113.96     12.12 o
   1  10   4      220.14      246.04     12.05 o
   2  10   4       40.13       49.20      4.04 o
   3  10   4       81.08       88.48      4.86 o
   4  10   4        0.82       -0.06      2.19 o
   5  10   4        0.71       -4.04      4.04 o
   6  10   4        0.10        1.35      4.85 o
   7  10   4        1.97       11.05      5.39 o
   1  11   4        0.77        4.58      4.00 o
   2  11   4       23.87       21.61      3.96 o
   3  11   4       18.06       16.37      3.84 o
   4  11   4       53.50       72.47      9.70 o
   5  11   4       21.15       29.36      7.00 o
   0  12   4        0.14       -0.27      6.20 o
   1  12   4        6.82        0.29      4.45 o
   2  12   4        7.25        1.15      3.39 o
   1   1   5     1831.05     1826.84     11.84 o
   2   1   5        2.72        7.91      0.40 o
   3   1   5     3083.39     3052.17     15.72 o
   4   1   5      208.18      232.43      2.61 o
   5   1   5      864.79      823.24      9.99 o
   6   1   5        1.09        0.74      0.92 o
   7   1   5      251.34      218.85      7.04 o
   8   1   5       80.01       77.04      4.34 o
   9   1   5        1.44        0.72      2.18 o
  10   1   5        5.45        3.54      2.48 o
  11   1   5        5.70       10.08      2.91 o
  12   1   5       37.88       35.25      4.20 o
   0   2   5     2245.91     2444.12     27.40 o
   1   2   5     1385.67     1425.67     11.02 o
   2   2   5      710.73      746.13      5.31 o
   3   2   5       72.29       91.65      1.64 o
   4   2   5      730.48      763.70      6.79 o
   5   2   5      238.11      287.61      4.21 o
   6   2   5      611.24      595.36      7.32 o
   7   2   5      293.83      304.18      5.06 o
   8   2   5       36.68       30.98      4.20 o
   9   2   5       95.27      109.04      4.13 o
  10   2   5       43.81       49.23      3.42 o
  11   2   5        2.25        3.27      2.68 o
  12   2   5        1.10       -0.34      2.73 o
   1   3   5       95.31      104.83      2.22 o
   2   3   5     1706.71     1835.72     14.15 o
   3   3   5      545.08      697.47      5.84 o
   4   3   5        0.39        2.33      1.61 o
   5   3   5       35.54       50.39      1.65 o
   6   3   5      348.67      347.30      4.60 o
   7   3   5       37.49       42.94      4.01 o
   8   3   5      234.00      212.17      5.56 o
   9   3   5       10.70        6.89      2.21 o
  10   3   5        0.00        2.16      2.25 o
  11   3   5        0.16        1.01      2.37 o
  12   3   5       40.27       43.18      5.81 o
   0   4   5     1002.98      988.75     13.76 o
   1   4   5     1019.08      868.21      8.89 o
   2   4   5      115.54      110.81      2.17 o
   3   4   5      163.37      139.48      2.82 o
   4   4   5     1511.82     1523.93     17.18 o
   5   4   5        0.20        2.35      1.17 o
   6   4   5       23.74       20.87      2.76 o
   7   4   5       68.79       68.43      3.93 o
   8   4   5        4.08        6.06      2.02 o
   9   4   5       62.52       78.97      4.51 o
  10   4   5       45.49       44.25      3.91 o
  11   4   5       38.60       45.78      5.52 o
  12   4   5        0.68        7.27      5.66 o
   1   5   5      206.15      224.16      4.24 o
   2   5   5      226.93      256.51      3.53 o
   3   5   5       43.76       39.48      1.35 o
   4   5   5      410.96      408.00      5.54 o
   5   5   5      165.08      157.78      3.10 o
   6   5   5      257.96      248.47      5.97 o
   7   5   5       56.66       64.07      3.71 o
   8   5   5       49.93       53.74      6.07 o
   9   5   5       26.30       28.04      3.20 o
  10   5   5        0.36       -0.23      2.26 o
  11   5   5        2.63        0.27      3.43 o
   0   6   5       90.43       97.05      5.24 o
   1   6   5      673.45      690.16     10.48 o
   2   6   5       57.06       58.31      2.31 o
   3   6   5      287.75      319.00      4.23 o
   4   6   5      162.88      138.00      3.14 o
   5   6   5       11.72       12.61      1.34 o
   6   6   5      239.76      230.91      5.20 o
   7   6   5       12.73       17.87      2.10 o
   8   6   5       80.02       77.49      4.45 o
   9   6   5       30.36       35.02      5.14 o
  10   6   5       62.86       59.10      7.00 o
  11   6   5        3.04        1.62      4.85 o
   1   7   5        9.42        5.52      1.74 o
   2   7   5       46.12       43.56      3.34 o
   3   7   5      414.55      439.63      6.22 o
   4   7   5        7.58        4.45      1.33 o
   5   7   5      220.30      227.85      5.56 o
   6   7   5      135.65      128.94      4.24 o
   7   7   5       42.49       48.85      3.78 o
   8   7   5       24.57       23.86      3.10 o
   9   7   5        9.87       13.93      3.68 o
  10   7   5       14.35        7.41      3.81 o
   0   8   5      618.50      591.20     15.02 o
   1   8   5       43.27       35.62      3.82 o
   2   8   5      308.94      302.74      6.82 o
   3   8   5       55.73       56.77      3.16 o
   4   8   5       58.10       51.92      3.58 o
   5   8   5        7.54       12.00      2.03 o
   6   8   5       45.32       44.10      3.68 o
   7   8   5        0.97        4.81      2.37 o
   8   8   5        0.06        3.47      2.98 o
   9   8   5       17.77       25.19      4.37 o
   1   9   5       41.33       46.92      4.12 o
   2   9   5      142.62      146.04      5.19 o
   3   9   5       67.46       80.57      3.92 o
   4   9   5      207.62      214.31      5.47 o
   5   9   5       33.87       40.21      3.05 o
   6   9   5       14.15        5.31      2.52 o
   7   9   5       15.82       19.40      5.93 o
   8   9   5        9.82       12.12      5.39 o
   0  10   5      120.81      105.07     11.85 o
   1  10   5      124.85      119.46      6.30 o
   2  10   5      191.37      173.29      7.50 o
   3  10   5       14.87       13.34      3.30 o
   4  10   5        2.67        6.35      3.46 o
   5  10   5        7.33        6.98      3.62 o
   6  10   5        9.23        9.70      5.12 o
   7  10   5        0.63        2.69      4.85 o
   1  11   5        0.00        2.54      3.91 o
   2  11   5        0.61       -1.42      3.10 o
   3  11   5        2.43        8.75      3.52 o
   4  11   5        8.43        5.53      4.27 o
   5  11   5        4.72       12.39      6.20 o
   0  12   5       65.01       75.70     11.85 o
   1  12   5       19.60       26.26      7.41 o
   0   0   6    19780.19    19528.70    262.60 o
   1   0   6     6082.32     6330.77     60.21 o
   2   0   6      453.82      452.90      5.49 o
   3   0   6     1562.20     1672.63     13.80 o
   4   0   6       93.73      104.20      2.84 o
   5   0   6      310.95      388.83      8.38 o
   6   0   6      578.29      600.50     14.14 o
   7   0   6        1.77        2.69      2.96 o
   8   0   6      411.23      437.78     15.63 o
   9   0   6       26.29       13.74      4.58 o
  10   0   6      277.78      274.79     14.01 o
  11   0   6        0.33        0.81      4.85 o
  12   0   6       16.81       22.09      7.27 o
   1   1   6     2104.09     2186.88     14.98 o
   2   1   6     3149.12     3114.29     18.00 o
   3   1   6      901.86      938.19      5.64 o
   4   1   6     1212.08     1257.00      9.58 o
   5   1   6      572.28      559.67      7.52 o
   6   1   6      334.81      337.89      5.75 o
   7   1   6       15.87       14.85      2.41 o
   8   1   6       18.58       18.55      2.58 o
   9   1   6        3.01        2.60      2.25 o
  10   1   6        0.87        2.50      2.40 o
  11   1   6        3.56        5.39      2.64 o
  12   1   6       31.36       29.67      3.95 o
   0   2   6     1457.54     1476.02     22.29 o
   1   2   6      520.55      464.38      4.57 o
   2   2   6      450.06      434.99      3.88 o
   3   2   6     1428.10     1558.60     11.47 o
   4   2   6        0.41        3.91      0.82 o
   5   2   6      103.04      108.74      2.36 o
   6   2   6        0.11        4.44      2.06 o
   7   2   6        0.61        1.27      1.14 o
   8   2   6      118.00      115.33      3.91 o
   9   2   6       19.61       22.94      3.42 o
  10   2   6       27.61       28.75      2.93 o
  11   2   6        1.83        3.86      2.26 o
  12   2   6       17.40       18.68      3.05 o
   1   3   6       57.78       67.74      1.40 o
   2   3   6     2135.04     2139.72     17.82 o
   3   3   6       11.28        6.97      0.91 o
   4   3   6      127.56      106.75      2.43 o
   5   3   6      100.92      113.51      3.17 o
   6   3   6      437.67      381.66      4.53 o
   7   3   6       39.11       35.18      1.70 o
   8   3   6       80.82       76.87      3.74 o
   9   3   6        4.66        2.06      3.32 o
  10   3   6        1.10        1.64      2.22 o
  11   3   6        0.03       -2.57      2.57 o
  12   3   6        0.18        0.75      2.80 o
   0   4   6        6.56        8.89      1.48 o
   1   4   6       18.82       18.46      1.20 o
   2   4   6     1077.51     1094.87     10.86 o
   3   4   6       55.25       66.32      2.01 o
   4   4   6        3.57        3.55      1.19 o
   5   4   6      165.73      155.85      3.94 o
   6   4   6       26.71       30.93      4.50 o
   7   4   6      140.51      127.02      4.45 o
   8   4   6        0.26       -0.25      1.74 o
   9   4   6       69.97       66.33      4.23 o
  10   4   6       10.37        6.85      2.89 o
  11   4   6        8.03        5.86      3.45 o
  12   4   6        2.38        0.27      5.39 o
   1   5   6       81.04       77.75      3.51 o
   2   5   6      206.63      204.88      2.87 o
   3   5   6       56.88       71.34      2.57 o
   4   5   6     1000.37      935.36     12.13 o
   5   5   6       34.46       27.67      3.75 o
   6   5   6        8.16        8.67      2.49 o
   7   5   6        9.84       11.54      2.12 o
   8   5   6       48.77       46.41      3.47 o
   9   5   6        6.55        7.78      2.52 o
  10   5   6       11.65       16.19      3.06 o
  11   5   6        0.01       -0.42      3.41 o
   0   6   6       66.20       71.21      5.13 o
   1   6   6       60.55       49.10      2.49 o
   2   6   6      436.15      419.95      7.98 o
   3   6   6      252.09      223.85      5.94 o
   4   6   6       72.40       66.26      2.82 o
   5   6   6        7.62        6.78      1.52 o
   6   6   6       12.99       10.82      1.75 o
   7   6   6        5.91        8.86      1.87 o
   8   6   6       24.08       31.50      3.26 o
   9   6   6        8.12       10.34      3.52 o
  10   6   6       34.35       45.57      5.33 o
  11   6   6        1.78       -0.81      4.85 o
   1   7   6      139.91      143.90      3.98 o
   2   7   6      123.24      124.16      4.10 o
   3   7   6       47.98       39.68      2.69 o
   4   7   6       16.16       18.26      2.02 o
   5   7   6       35.72       36.93      2.75 o
   6   7   6       74.88       68.04      3.29 o
   7   7   6        0.06       -0.67      2.05 o
   8   7   6        5.09        6.46      2.52 o
   9   7   6        5.78       12.53      3.62 o
  10   7   6        0.04        0.88      3.50 o
   0   8   6      791.72      780.32     18.05 o
   1   8   6       39.65       37.13      3.11 o
   2   8   6       85.86       98.69      4.34 o
   3   8   6       26.33       21.46      2.27 o
   4   8   6        0.95        1.43      1.61 o
   5   8   6       71.12       75.19      3.57 o
   6   8   6       32.50       34.33      2.98 o
   7   8   6       55.46       55.76      4.24 o
   8   8   6       32.71       27.75      6.20 o
   9   8   6        4.66        1.89      4.58 o
   1   9   6       20.99       19.63      2.76 o
   2   9   6       79.30       80.91      4.38 o
   3   9   6       30.92       27.13      2.67 o
   4   9   6       29.54       30.51      3.37 o
   5   9   6       13.41       11.33      2.72 o
   6   9   6        7.69        9.56      3.60 o
   7   9   6        5.79       -0.54      4.31 o
   8   9   6        0.16        4.04      4.85 o
   0  10   6        4.50        3.50      5.93 o
   1  10   6      117.37      110.72      8.67 o
   2  10   6        7.78        6.78      3.38 o
   3  10   6       26.32       30.07      4.74 o
   4  10   6        0.27       -2.19      2.19 o
   5  10   6        1.47        2.77      3.00 o
   6  10   6        2.20        3.50      5.12 o
   7  10   6        6.23        5.39      5.39 o
   1  11   6        0.00       -2.75      3.80 o
   2  11   6        4.83       13.01      3.73 o
   3  11   6        1.84       -0.64      2.99 o
   4  11   6        2.96       -0.90      3.13 o
   5  11   6        0.17        1.08      5.39 o
   0  12   6        7.23        6.74      7.00 o
   1   1   7      259.29      258.77      2.47 o
   2   1   7       33.55       27.51      0.77 o
   3   1   7      205.42      193.14      2.05 o
   4   1   7      932.20      966.95      7.22 o
   5   1   7     1807.13     1830.31     15.86 o
   6   1   7     1046.18     1041.52     11.22 o
   7   1   7      398.95      382.40      7.98 o
   8   1   7       91.54       80.20      4.41 o
   9   1   7       26.38       18.79      2.36 o
  10   1   7        0.45       -3.37      3.40 o
  11   1   7        7.37        5.75      4.23 o
  12   1   7        0.19       -1.78      2.65 o
   0   2   7      544.83      549.58     14.82 o
   1   2   7       46.39       70.84      1.36 o
   2   2   7     2418.90     2427.64     15.79 o
   3   2   7      238.80      267.20      2.98 o
   4   2   7     3231.21     3431.04     23.65 o
   5   2   7      419.01      434.50      5.20 o
   6   2   7      566.96      550.70      6.89 o
   7   2   7      146.84      150.02      4.15 o
   8   2   7        0.20        0.66      1.50 o
   9   2   7       94.41       90.61      8.20 o
  10   2   7       15.84       13.58      2.49 o
  11   2   7       64.61       65.06      4.26 o
  12   2   7        0.54        2.42      3.18 o
   1   3   7        0.56        3.15      0.50 o
   2   3   7      151.46      168.00      2.73 o
   3   3   7     2379.26     2614.61     19.89 o
   4   3   7      249.52      254.81      4.47 o
   5   3   7        7.11       13.05      1.46 o
   6   3   7      188.87      180.24      4.33 o
   7   3   7       17.76       20.56      1.43 o
   8   3   7       57.72       58.78      3.32 o
   9   3   7       13.04       13.05      2.27 o
  10   3   7        5.00        4.50      2.40 o
  11   3   7       14.94       13.93      3.17 o
  12   3   7        7.09       15.91      4.98 o
   0   4   7     5468.61     5468.65     61.46 o
   1   4   7      874.53      941.79      8.60 o
   2   4   7     4425.13     4582.03     36.20 o
   3   4   7       51.43       50.51      1.86 o
   4   4   7      312.31      310.60      7.39 o
   5   4   7      329.40      315.10      5.85 o
   6   4   7      158.45      155.76      4.25 o
   7   4   7       25.09       21.64      2.48 o
   8   4   7        3.06        2.67      1.91 o
   9   4   7        0.85       -0.18      2.07 o
  10   4   7        0.00        2.06      2.32 o
  11   4   7        3.26       -2.42      2.50 o
   1   5   7       47.17       48.21      2.01 o
   2   5   7      115.29      119.06      2.47 o
   3   5   7        7.42        4.45      0.73 o
   4   5   7      687.29      707.69     13.61 o
   5   5   7      116.53      118.91      3.76 o
   6   5   7        2.01        3.98      1.58 o
   7   5   7       15.70        9.11      2.17 o
   8   5   7        2.32        0.68      2.38 o
   9   5   7        4.31        7.82      2.48 o
  10   5   7        0.67        0.06      2.37 o
  11   5   7       19.89       14.52      4.18 o
   0   6   7      240.39      227.00      7.99 o
   1   6   7      621.77      661.23      8.82 o
   2   6   7       31.81       38.11      2.67 o
   3   6   7      194.97      211.09      4.09 o
   4   6   7       13.66       19.10      1.81 o
   5   6   7       52.24       53.86      2.93 o
   6   6   7        9.53       10.55      1.99 o
   7   6   7       97.37       92.55      4.61 o
   8   6   7       79.17       72.57      6.06 o
   9   6   7       55.01       55.48      4.30 o
  10   6   7        4.45        5.41      4.18 o
   1   7   7       18.99       17.93      2.12 o
   2   7   7      131.87      129.08      3.87 o
   3   7   7      471.78      447.91      7.48 o
   4   7   7      176.39      169.09      6.39 o
   5   7   7      133.80      126.83      5.76 o
   6   7   7      155.04      132.55      4.34 o
   7   7   7        3.60        0.98      2.18 o
   8   7   7        0.14        0.32      2.32 o
   9   7   7       12.59       12.12      5.12 o
   0   8   7      489.99      422.11     12.72 o
   1   8   7      122.37      118.47      4.27 o
   2   8   7      113.69      103.05      4.71 o
   3   8   7        9.87        8.44      1.81 o
   4   8   7       12.62        6.20      1.86 o
   5   8   7      188.92      168.04      7.75 o
   6   8   7       21.62       18.37      2.89 o
   7   8   7       18.78       18.17      4.00 o
   8   8   7        7.85        0.00      4.85 o
   9   8   7        0.53       11.05      5.66 o
   1   9   7        0.07       -0.10      2.54 o
   2   9   7        6.09        6.44      2.87 o
   3   9   7      119.38      107.62      6.65 o
   4   9   7       76.31       84.57      4.94 o
   5   9   7        2.71        3.28      2.52 o
   6   9   7       54.22       66.30      5.42 o
   7   9   7       25.19       21.82      6.47 o
   8   9   7       51.81       43.91      7.81 o
   0  10   7       32.61       27.75      7.54 o
   1  10   7        9.96        5.15      4.07 o
   2  10   7       23.58       16.24      4.84 o
   3  10   7        0.81        2.24      2.43 o
   4  10   7        9.75        7.79      2.81 o
   5  10   7       46.05       51.63      5.76 o
   6  10   7        0.54        4.31      5.12 o
   1  11   7        0.23       -1.08      4.00 o
   2  11   7       31.15       36.91      6.48 o
   3  11   7       14.40       17.20      4.09 o
   4  11   7        0.01       -1.42      3.13 o
   0   0   8      482.94      459.96     12.39 o
   1   0   8    14609.08    14924.33    141.18 o
   2   0   8      597.18      621.62      7.12 o
   3   0   8      350.67      371.64      3.94 o
   4   0   8       53.17       67.32      2.44 o
   5   0   8      634.85      621.61      9.27 o
   6   0   8       31.56       25.86      4.04 o
   7   0   8       18.92       34.48      5.12 o
   8   0   8       10.44        2.16      3.23 o
   9   0   8      110.25      106.68      9.43 o
  10   0   8        2.79        8.35      4.58 o
  11   0   8       75.48       57.11      8.62 o
  12   0   8        3.60        4.95      3.34 o
   1   1   8     3210.45     3295.89     28.55 o
   2   1   8      472.17      462.47      3.81 o
   3   1   8     1719.73     1806.73     11.64 o
   4   1   8      129.76      107.07      1.82 o
   5   1   8      147.47      141.31      2.76 o
   6   1   8       62.72       75.45      2.80 o
   7   1   8      147.18      142.36      4.60 o
   8   1   8        8.57        9.99      2.12 o
   9   1   8       34.15       28.96      3.15 o
  10   1   8        1.88        2.03      2.14 o
  11   1   8       19.80       23.23      3.41 o
  12   1   8        1.98        0.91      2.93 o
   0   2   8     1384.08     1313.61     29.63 o
   1   2   8     2132.81     2088.39     18.40 o
   2   2   8       47.33       49.70      1.37 o
   3   2   8     2335.33     2412.43     17.07 o
   4   2   8      174.98      166.94      2.38 o
   5   2   8       12.97       14.49      0.94 o
   6   2   8       31.65       29.19      1.65 o
   7   2   8        6.98        7.30      1.61 o
   8   2   8       46.20       48.26      3.02 o
   9   2   8       37.13       45.33      3.19 o
  10   2   8        7.79        3.00      2.07 o
  11   2   8        9.92       15.09      3.09 o
  12   2   8        1.92        4.85      2.98 o
   1   3   8      149.37      134.75      3.04 o
   2   3   8      825.64      912.23      7.16 o
   3   3   8     2068.74     2082.29     18.88 o
   4   3   8        0.27       -0.18      0.74 o
   5   3   8      786.15      789.74      9.36 o
   6   3   8        2.22        5.26      1.34 o
   7   3   8      153.54      165.00      4.47 o
   8   3   8        0.05        0.04      1.56 o
   9   3   8       36.42       35.59      3.54 o
  10   3   8       12.42        9.07      4.17 o
  11   3   8       11.74       20.63      3.28 o
  12   3   8        3.81        8.73      5.25 o
   0   4   8      226.26      262.30     10.01 o
   1   4   8      854.25      902.08      8.52 o
   2   4   8        3.06        3.87      0.77 o
   3   4   8      341.95      348.75      5.70 o
   4   4   8        9.15       17.70      1.36 o
   5   4   8        2.56       -0.37      1.24 o
   6   4   8        7.89        8.64      1.69 o
   7   4   8       42.24       40.61      3.10 o
   8   4   8       25.39       31.38      4.92 o
   9   4   8       11.27        8.82      2.52 o
  10   4   8        0.42        0.91      2.43 o
  11   4   8        9.79        6.94      2.89 o
   1   5   8       37.55       37.07      1.49 o
   2   5   8        1.01        0.87      0.70 o
   3   5   8        0.13        1.65      0.90 o
   4   5   8       16.27       13.83      1.14 o
   5   5   8      222.37      202.22      4.85 o
   6   5   8       53.38       49.04      3.11 o
   7   5   8      107.70       97.77      4.27 o
   8   5   8        7.08        6.72      2.28 o
   9   5   8       40.02       33.99      3.61 o
  10   5   8        3.26        3.09      2.59 o
  11   5   8        0.96       -1.89      5.12 o
   0   6   8       24.47       16.44      3.05 o
   1   6   8     1230.96     1179.54     13.33 o
   2   6   8        4.02        6.57      1.16 o
   3   6   8      731.23      705.16     10.24 o
   4   6   8       66.48       64.97      2.84 o
   5   6   8      243.12      214.27      7.20 o
   6   6   8        5.94        4.26      1.75 o
   7   6   8        1.52        3.11      2.06 o
   8   6   8        7.14        2.85      2.77 o
   9   6   8       38.32       53.64      4.41 o
  10   6   8        4.48        1.85      2.69 o
   1   7   8        7.66        6.60      1.54 o
   2   7   8       59.41       58.45      2.91 o
   3   7   8      185.01      170.17      4.38 o
   4   7   8       40.31       41.23      2.59 o
   5   7   8        4.50        7.55      2.21 o
   6   7   8        0.47        0.57      1.61 o
   7   7   8        0.32        1.75      1.88 o
   8   7   8        2.71        4.31      3.24 o
   9   7   8        0.88        0.93      3.14 o
   0   8   8       71.97       78.66      6.52 o
   1   8   8      464.39      484.56     10.20 o
   2   8   8       96.56       99.10      3.84 o
   3   8   8       46.47       55.85      3.86 o
   4   8   8        0.08        1.04      2.00 o
   5   8   8       12.17       11.57      2.54 o
   6   8   8       18.05       13.57      2.70 o
   7   8   8       12.47       20.13      4.19 o
   8   8   8        3.04       -0.53      3.33 o
   1   9   8        4.48        2.33      2.64 o
   2   9   8       17.30       10.89      4.80 o
   3   9   8       18.80       18.65      3.10 o
   4   9   8       70.11       66.23      4.54 o
   5   9   8        0.91        0.83      2.80 o
   6   9   8        3.09        3.93      3.04 o
   7   9   8        4.50        7.90      3.90 o
   0  10   8       10.81        3.50      5.12 o
   1  10   8       26.59       42.98      4.92 o
   2  10   8        4.94        1.37      2.46 o
   3  10   8        5.83        7.48      2.86 o
   4  10   8        9.57       10.22      3.02 o
   5  10   8        5.47       10.07      3.71 o
   6  10   8       22.06       10.24      5.93 o
   1  11   8       13.58       22.52      5.79 o
   2  11   8       14.16       16.83      4.67 o
   3  11   8      113.28      123.21      7.80 o
   4  11   8        6.94        8.16      3.98 o
   1   1   9      559.46      590.97      6.33 o
   2   1   9     3192.71     3324.01     22.68 o
   3   1   9     1082.07     1096.06      7.98 o
   4   1   9      855.43      845.91      6.55 o
   5   1   9      745.44      746.11      7.01 o
   6   1   9      534.88      491.01      7.27 o
   7   1   9       17.28       15.94      2.17 o
   8   1   9       36.52       33.24      2.99 o
   9   1   9        0.47        2.23      2.10 o
  10   1   9        0.13        2.68      2.25 o
  11   1   9        0.19       -2.29      2.29 o
  12   1   9        3.33        1.83      2.88 o
   0   2   9     6364.58     6759.07    130.66 o
   1   2   9      241.80      208.55      3.01 o
   2   2   9      673.33      703.65      5.79 o
   3   2   9       66.60       77.71      1.54 o
   4   2   9      257.62      222.01      3.06 o
   5   2   9      418.90      434.22      5.94 o
   6   2   9       82.97       83.76      2.27 o
   7   2   9      151.83      150.41      4.23 o
   8   2   9        6.45        2.60      1.71 o
   9   2   9        0.20        1.90      2.06 o
  10   2   9       41.83       38.06      5.32 o
  11   2   9        0.22        1.74      2.57 o
  12   2   9        5.49        4.46      4.45 o
   1   3   9      340.74      389.68      6.07 o
   2   3   9       58.12       73.77      1.68 o
   3   3   9        0.12       -0.06      0.66 o
   4   3   9      176.52      149.84      3.24 o
   5   3   9       72.95       75.34      2.54 o
   6   3   9        3.04        5.08      1.38 o
   7   3   9      291.46      288.12      6.14 o
   8   3   9       78.89       68.83      3.59 o
   9   3   9        0.00        0.26      2.37 o
  10   3   9        0.08        0.61      2.00 o
  11   3   9        7.45       10.40      2.93 o
   0   4   9     3525.62     3668.21     53.02 o
   1   4   9        0.16        3.30      0.80 o
   2   4   9     2816.53     2785.29     23.11 o
   3   4   9      208.21      190.44      3.21 o
   4   4   9       67.34       63.08      2.65 o
   5   4   9       29.36       32.45      2.52 o
   6   4   9        1.60        1.83      1.98 o
   7   4   9      152.53      150.69      6.12 o
   8   4   9       67.65       69.91      5.81 o
   9   4   9      182.83      180.62      6.16 o
  10   4   9      114.89      128.00      5.88 o
  11   4   9       23.40       22.46      4.72 o
   1   5   9       32.10       36.30      1.62 o
   2   5   9      276.04      296.90      3.90 o
   3   5   9        0.19        0.24      1.24 o
   4   5   9      212.08      228.67      4.60 o
   5   5   9       52.21       46.20      2.81 o
   6   5   9        4.63        6.70      1.79 o
   7   5   9       92.00       83.15      3.92 o
   8   5   9       16.20       19.92      2.89 o
   9   5   9       10.44       15.09      3.24 o
  10   5   9       13.46       13.34      3.09 o
  11   5   9        1.96        2.96      4.58 o
   0   6   9       29.73       21.11      3.41 o
   1   6   9        0.17       -0.36      1.62 o
   2   6   9        0.26       -0.79      0.93 o
   3   6   9        4.20        6.16      1.42 o
   4   6   9        1.16        0.90      1.26 o
   5   6   9       25.77       26.82      2.42 o
   6   6   9        2.71        2.42      1.74 o
   7   6   9        5.30        3.66      1.95 o
   8   6   9       17.19       13.83      3.22 o
   9   6   9        0.00        4.75      3.50 o
  10   6   9       20.31       13.83      4.09 o
   1   7   9      108.88      106.19      3.54 o
   2   7   9        0.45        0.02      1.37 o
   3   7   9        5.63        4.70      1.45 o
   4   7   9        0.44        0.64      1.36 o
   5   7   9        1.01       -0.65      1.45 o
   6   7   9        7.80        8.68      2.31 o
   7   7   9        3.01        1.85      2.17 o
   8   7   9       43.72       39.09      5.52 o
   9   7   9        3.76        3.64      3.24 o
   0   8   9        1.30        7.63      3.41 o
   1   8   9       79.46       80.89      7.58 o
   2   8   9        5.95        2.11      2.19 o
   3   8   9       69.56       63.98      4.27 o
   4   8   9       28.70       24.59      3.07 o
   5   8   9        5.20        7.64      2.47 o
   6   8   9       58.81       50.71      8.20 o
   7   8   9       28.81       24.65      5.66 o
   8   8   9        6.30       14.55      4.19 o
   1   9   9      140.95      135.93      6.38 o
   2   9   9      164.41      178.95      7.54 o
   3   9   9       21.35       21.42      3.24 o
   4   9   9      119.74      129.99      7.93 o
   5   9   9        6.09       10.15      4.28 o
   6   9   9       46.38       53.78      5.25 o
   7   9   9        7.41        8.04      7.00 o
   0  10   9       39.03       41.22      9.16 o
   1  10   9       83.73       91.12      6.68 o
   2  10   9        0.17        0.67      2.57 o
   3  10   9        5.87        4.64      2.64 o
   4  10   9        7.77        6.16      3.73 o
   5  10   9        1.72        6.27      4.08 o
   6  10   9        8.16        6.05      9.83 o
   1  11   9       28.76       33.01      6.19 o
   2  11   9        1.93        6.81      3.57 o
   3  11   9        2.31        6.07      3.31 o
   4  11   9       12.19       17.61      5.51 o
   0   0  10     3208.32     4015.19     78.13 o
   1   0  10      621.65      667.07      7.90 o
   2   0  10        2.54       -0.60      0.60 o
   3   0  10      457.41      483.06      6.66 o
   4   0  10      384.98      411.33      5.34 o
   5   0  10       40.31       41.79      2.43 o
   6   0  10        0.64        5.93      2.96 o
   7   0  10       10.15        7.27      3.23 o
   8   0  10      187.29      214.98     11.05 o
   9   0  10       69.73       63.85      7.81 o
  10   0  10       97.10      109.31      6.47 o
  11   0  10        1.71        1.23      3.50 o
  12   0  10        7.42        5.77      4.71 o
   1   1  10      225.60      249.64      3.21 o
   2   1  10      530.48      591.69      4.79 o
   3   1  10        4.49        8.08      0.66 o
   4   1  10        3.44        4.13      0.68 o
   5   1  10      223.39      211.52      3.17 o
   6   1  10      309.28      295.32      4.83 o
   7   1  10       41.16       40.55      3.10 o
   8   1  10      170.98      176.78      8.14 o
   9   1  10        3.54       -1.64      1.91 o
  10   1  10        0.51        0.93      3.40 o
  11   1  10        0.02       -2.14      2.37 o
  12   1  10        1.25        2.55      4.71 o
   0   2  10     2294.29     2297.30     33.17 o
   1   2  10     1714.61     1880.91     21.11 o
   2   2  10      363.69      318.02      3.21 o
   3   2  10      414.12      395.56      3.91 o
   4   2  10        5.64        4.63      0.92 o
   5   2  10        0.66        1.22      0.84 o
   6   2  10      335.66      322.42      4.85 o
   7   2  10      182.26      169.97     10.55 o
   8   2  10       83.49       89.62      4.49 o
   9   2  10      164.00      150.82      5.56 o
  10   2  10        1.20        3.35      2.82 o
  11   2  10       13.63        9.94      3.08 o
  12   2  10        5.59        5.89      3.62 o
   1   3  10      152.06      171.32      2.94 o
   2   3  10      384.57      351.12      5.03 o
   3   3  10      365.35      394.20      4.47 o
   4   3  10      990.84      973.55     11.03 o
   5   3  10      347.07      333.30      5.00 o
   6   3  10      529.52      493.78      7.23 o
   7   3  10       64.88       56.76      3.14 o
   8   3  10        5.11        4.28      1.84 o
   9   3  10       43.61       40.51      3.19 o
  10   3  10        0.16        2.16      2.36 o
  11   3  10        7.70       11.51      5.93 o
   0   4  10       49.75       44.39      3.80 o
   1   4  10       61.63       75.55      2.25 o
   2   4  10       54.36       61.04      1.57 o
   3   4  10        0.80        0.16      0.81 o
   4   4  10       61.26       53.62      2.09 o
   5   4  10       83.54       92.63      3.20 o
   6   4  10        0.06       -1.32      1.32 o
   7   4  10        1.45        0.57      1.57 o
   8   4  10       24.17       21.66      2.84 o
   9   4  10       66.02       64.58      4.51 o
  10   4  10        3.77        4.65      2.64 o
  11   4  10       33.30       39.12      4.14 o
   1   5  10      278.50      265.96      4.05 o
   2   5  10      409.63      387.00      4.64 o
   3   5  10       21.35       23.61      1.69 o
   4   5  10      662.70      624.29      8.46 o
   5   5  10        0.32        1.22      1.40 o
   6   5  10        3.11        4.65      1.66 o
   7   5  10       20.65       14.08      2.26 o
   8   5  10       22.33       18.43      2.89 o
   9   5  10       18.31       14.86      2.96 o
  10   5  10        1.42        0.54      4.85 o
   0   6  10      872.40      795.24     12.18 o
   1   6  10        1.06        1.20      1.17 o
   2   6  10      602.29      594.18      8.12 o
   3   6  10      178.59      186.91      4.64 o
   4   6  10       23.63       25.30      2.08 o
   5   6  10        0.72       -1.44      1.47 o
   6   6  10      221.94      200.07      5.41 o
   7   6  10        9.36        6.35      2.64 o
   8   6  10       12.48       11.85      3.62 o
   9   6  10       26.51       24.98      4.98 o
  10   6  10        0.00       -1.89      3.05 o
   1   7  10      162.71      157.86      5.79 o
   2   7  10       97.13       83.36      4.57 o
   3   7  10        4.16        8.61      2.02 o
   4   7  10       50.17       51.43      3.69 o
   5   7  10       46.80       44.20      4.09 o
   6   7  10       15.64       15.41      2.58 o
   7   7  10        0.01       -0.43      2.15 o
   8   7  10       12.80        5.69      4.31 o
   9   7  10        0.00       -0.08      3.64 o
   0   8  10       23.50       16.55      5.79 o
   1   8  10       32.28       28.87      3.35 o
   2   8  10       90.90       82.35      4.83 o
   3   8  10       61.47       52.58      4.34 o
   4   8  10       78.39       85.93      5.04 o
   5   8  10       12.36       11.71      2.69 o
   6   8  10        0.07       -1.99      2.13 o
   7   8  10       25.47       42.11      7.64 o
   8   8  10       14.23       15.23      4.14 o
   1   9  10        7.92        6.78      2.57 o
   2   9  10        1.36       -1.58      2.23 o
   3   9  10       70.22       70.00      4.73 o
   4   9  10       22.52       18.88      3.23 o
   5   9  10       14.79       11.80      3.01 o
   6   9  10        5.63       10.90      3.53 o
   7   9  10        5.05        1.62      3.49 o
   0  10  10        3.77       11.81      7.54 o
   1  10  10        2.71        7.79      4.26 o
   2  10  10        0.23        0.30      2.80 o
   3  10  10       15.09       18.88      3.39 o
   4  10  10        3.08        6.11      2.92 o
   5  10  10       30.62       37.24      4.88 o
   6  10  10        0.20        4.43      6.60 o
   1  11  10       19.75       21.23      6.33 o
   2  11  10        0.01       -2.69      2.69 o
   3  11  10       31.49       40.83      5.45 o
   1   1  11      521.07      474.03      5.14 o
   2   1  11       65.52       52.18      1.30 o
   3   1  11     1430.31     1409.03     10.10 o
   4   1  11       11.42       11.16      0.86 o
   5   1  11      347.57      327.64      4.10 o
   6   1  11       11.56       11.81      1.67 o
   7   1  11      251.19      232.74      6.12 o
   8   1  11       33.33       39.13      3.37 o
   9   1  11       19.41       18.15      2.81 o
  10   1  11        1.94        0.86      2.40 o
  11   1  11        2.03        2.74      2.91 o
   0   2  11      615.47      614.90     11.19 o
   1   2  11      718.05      622.95      7.66 o
   2   2  11       24.61       21.23      1.36 o
   3   2  11       23.05       19.98      0.96 o
   4   2  11        9.55       15.93      0.99 o
   5   2  11       12.18       10.69      1.20 o
   6   2  11        0.09        1.15      1.29 o
   7   2  11       15.69       15.63      2.73 o
   8   2  11      133.62      138.59      5.23 o
   9   2  11       28.67       25.75      3.15 o
  10   2  11       37.57       44.32      4.15 o
  11   2  11        4.61       11.56      3.08 o
   1   3  11       27.50       28.87      1.92 o
   2   3  11       13.09        9.68      0.90 o
   3   3  11       49.63       55.59      2.74 o
   4   3  11       37.92       34.47      1.78 o
   5   3  11       52.35       45.79      1.83 o
   6   3  11       30.98       23.06      2.33 o
   7   3  11       31.62       27.85      2.58 o
   8   3  11        0.60        0.69      2.05 o
   9   3  11        0.03        0.15      2.12 o
  10   3  11        4.89        8.89      2.80 o
  11   3  11        6.88       14.31      3.90 o
   0   4  11        5.97        5.93      3.23 o
   1   4  11     1129.45     1054.39     16.17 o
   2   4  11        2.01        1.20      0.61 o
   3   4  11      608.01      603.86     11.36 o
   4   4  11       15.17       17.02      1.53 o
   5   4  11        8.27       10.77      1.59 o
   6   4  11       29.02       22.99      2.27 o
   7   4  11       26.71       28.71      2.65 o
   8   4  11      127.99      105.96      5.01 o
   9   4  11       31.13       40.67      3.78 o
  10   4  11        3.16        5.93      3.05 o
  11   4  11       14.11       19.13      5.66 o
   1   5  11       23.36       21.20      1.23 o
   2   5  11        0.00        0.36      0.89 o
   3   5  11       77.31       72.85      3.76 o
   4   5  11        2.59        4.82      1.48 o
   5   5  11      201.27      188.57      4.43 o
   6   5  11       40.11       31.02      2.68 o
   7   5  11       64.31       68.92      3.79 o
   8   5  11       20.74       14.59      2.74 o
   9   5  11       42.80       44.80     12.12 o
  10   5  11        8.63        3.89      3.33 o
   0   6  11      664.05      661.35     10.39 o
   1   6  11      796.24      830.46     16.49 o
   2   6  11       97.56       95.20      4.57 o
   3   6  11      134.97      140.63      4.38 o
   4   6  11       91.88       93.01      7.74 o
   5   6  11        0.91        0.60      2.21 o
   6   6  11       20.62       12.92      2.97 o
   7   6  11        5.09        7.91      3.07 o
   8   6  11        0.65       -2.57      2.57 o
   9   6  11        0.00       -1.09      2.95 o
  10   6  11        8.19        5.39      5.39 o
   1   7  11      129.80      116.22      5.83 o
   2   7  11      314.18      303.26      7.60 o
   3   7  11      311.59      335.98     10.05 o
   4   7  11       49.39       46.50      3.32 o
   5   7  11      158.14      156.21      5.75 o
   6   7  11       89.43       96.59      6.26 o
   7   7  11       19.54       28.14      3.21 o
   8   7  11        0.27       -0.05      4.98 o
   9   7  11        0.40       -4.04      4.58 o
   0   8  11       94.43       89.10      8.76 o
   1   8  11       68.19       57.61      4.29 o
   2   8  11       28.63       40.60      3.75 o
   3   8  11        0.39        4.89      2.18 o
   4   8  11       21.83       23.55      3.13 o
   5   8  11        1.79       -0.07      2.18 o
   6   8  11       22.71       34.91      3.56 o
   7   8  11       15.26        7.50      3.28 o
   8   8  11       16.62       15.73      7.95 o
   1   9  11        1.82        3.73      2.41 o
   2   9  11       37.16       37.18      3.46 o
   3   9  11       98.50      102.53      5.71 o
   4   9  11        6.98        8.07      2.79 o
   5   9  11       31.52       40.45      5.26 o
   6   9  11        9.55       15.16      3.81 o
   7   9  11       16.50        9.74      4.75 o
   0  10  11        0.19       -1.70      3.41 o
   1  10  11      158.03      159.39      7.45 o
   2  10  11       18.31       20.20      3.52 o
   3  10  11       41.67       43.65      7.90 o
   4  10  11        6.88        7.92      2.95 o
   5  10  11        0.23       -2.45      2.98 o
   1  11  11        0.04        0.45      3.23 o
   2  11  11        0.40       -1.43      3.35 o
   0   0  12     1448.92     1372.34     30.44 o
   1   0  12     6703.58     6813.66     74.74 o
   2   0  12       26.38       30.99      2.07 o
   3   0  12      308.69      312.93      5.99 o
   4   0  12      394.02      361.36      5.82 o
   5   0  12      172.73      199.63      4.35 o
   6   0  12      171.93      182.26      7.59 o
   7   0  12      871.04      848.55     45.66 o
   8   0  12      201.11      211.03      7.62 o
   9   0  12       82.68       83.25      5.91 o
  10   0  12       10.47        9.32      3.22 o
  11   0  12       21.96       29.89      4.53 o
   1   1  12     1099.48     1140.24     10.46 o
   2   1  12      218.89      237.90      3.14 o
   3   1  12      323.43      338.85      3.65 o
   4   1  12       24.70       28.78      1.34 o
   5   1  12      340.83      331.83      3.89 o
   6   1  12      945.23      948.02      9.96 o
   7   1  12       15.83       14.92      2.37 o
   8   1  12       78.10       71.68      4.29 o
   9   1  12       16.99       15.75      3.21 o
  10   1  12        3.63        1.97      2.34 o
  11   1  12        0.00        1.31      2.70 o
   0   2  12     1192.77     1182.04     19.22 o
   1   2  12       33.60       25.70      1.24 o
   2   2  12     1715.44     1716.80     14.65 o
   3   2  12      443.61      424.94      4.32 o
   4   2  12        2.65        3.88      0.86 o
   5   2  12       56.95       63.81      2.33 o
   6   2  12       11.17        9.49      1.78 o
   7   2  12       12.11       10.89      2.05 o
   8   2  12       27.13       32.93      3.26 o
   9   2  12       17.09       20.70      3.10 o
  10   2  12        9.50        7.06      2.74 o
  11   2  12        1.64        0.84      4.83 o
   1   3  12       12.66       11.18      1.48 o
   2   3  12      453.53      447.38      5.38 o
   3   3  12      195.22      186.77      2.49 o
   4   3  12      622.42      622.24      7.91 o
   5   3  12      193.62      209.14      3.70 o
   6   3  12       84.88       67.80      3.14 o
   7   3  12       66.11       71.43      5.06 o
   8   3  12      177.16      171.60      7.11 o
   9   3  12        4.28        8.54      2.62 o
  10   3  12       14.52       13.86      3.04 o
  11   3  12        3.57        3.93      2.73 o
   0   4  12      953.56      852.93     25.05 o
   1   4  12       31.10       30.88      2.05 o
   2   4  12      176.52      171.74      2.69 o
   3   4  12      103.69      110.86      3.11 o
   4   4  12       30.80       28.05      3.74 o
   5   4  12       94.85      100.01      4.26 o
   6   4  12        4.28        4.53      1.85 o
   7   4  12       34.15       42.86      3.81 o
   8   4  12        0.01       -1.67      2.57 o
   9   4  12        0.02        5.24      2.95 o
  10   4  12       12.49       19.65      7.54 o
  11   4  12        0.36        9.16      5.12 o
   1   5  12       30.26       30.09      2.41 o
   2   5  12      747.24      758.88     10.53 o
   3   5  12       82.47       77.38      4.06 o
   4   5  12      372.46      357.37      6.03 o
   5   5  12      213.56      208.07      4.73 o
   6   5  12       19.95       15.91      2.93 o
   7   5  12      163.99      166.51      6.39 o
   8   5  12        0.45        0.81      2.86 o
   9   5  12       13.01       11.18      3.62 o
  10   5  12        0.25       -3.05      3.05 o
   0   6  12     1515.11     1443.74     35.56 o
   1   6  12      122.85      130.66      5.15 o
   2   6  12      311.81      325.77      8.58 o
   3   6  12       71.99       68.63      5.17 o
   4   6  12       17.81       16.23      2.54 o
   5   6  12       11.08        6.00      2.20 o
   6   6  12       36.45       37.11      4.52 o
   7   6  12        1.27        0.66      2.34 o
   8   6  12        2.22       -0.50      2.91 o
   9   6  12       12.27        8.87      3.77 o
   1   7  12      155.48      144.14      5.57 o
   2   7  12       19.02       15.82      2.80 o
   3   7  12       26.95       30.26      3.93 o
   4   7  12        1.94        3.10      1.95 o
   5   7  12        6.41        5.70      2.31 o
   6   7  12       67.31       64.78      4.30 o
   7   7  12        6.61        6.78      2.92 o
   8   7  12       18.39       14.01      3.99 o
   0   8  12      464.29      507.44     15.21 o
   1   8  12      203.56      203.75     11.39 o
   2   8  12      290.10      299.04      9.14 o
   3   8  12       20.20       23.72      2.96 o
   4   8  12      137.71      135.90      6.29 o
   5   8  12        4.72        8.93      4.43 o
   6   8  12       28.44       23.09      3.93 o
   7   8  12        5.96        2.44      2.99 o
   8   8  12        2.65        5.93      5.66 o
   1   9  12       13.35       16.30      3.08 o
   2   9  12       10.18       13.78      2.74 o
   3   9  12        9.30        9.53      2.95 o
   4   9  12        0.69        1.45      2.34 o
   5   9  12       40.04       59.33      4.77 o
   6   9  12        2.80        1.44      2.58 o
   0  10  12        4.44       14.08      8.35 o
   1  10  12       12.22       20.15      3.77 o
   2  10  12       22.27       27.07      3.93 o
   3  10  12        0.84        3.89      2.86 o
   4  10  12       22.73       23.61      3.83 o
   5  10  12        0.34        2.17      3.40 o
   1  11  12        0.90       -1.41      3.44 o
   1   1  13      333.13      356.97      4.49 o
   2   1  13      178.18      153.26      2.51 o
   3   1  13      413.59      429.94      4.41 o
   4   1  13      814.13      801.02      7.17 o
   5   1  13      749.62      684.70      6.12 o
   6   1  13      374.50      385.81      5.88 o
   7   1  13      116.78      103.17      4.30 o
   8   1  13        3.04        4.03      2.11 o
   9   1  13        8.55        5.74      2.30 o
  10   1  13        2.71        3.18      2.12 o
  11   1  13        3.71        3.58      2.51 o
   0   2  13      617.47      566.05     19.53 o
   1   2  13        2.27        2.15      0.72 o
   2   2  13      438.33      422.56      5.04 o
   3   2  13       96.59      100.09      1.92 o
   4   2  13       41.53       43.69      1.78 o
   5   2  13       11.22        8.48      1.30 o
   6   2  13      322.01      319.54      5.79 o
   7   2  13      180.34      170.60      4.90 o
   8   2  13      223.75      246.87      7.09 o
   9   2  13        6.25       16.84      2.89 o
  10   2  13       42.91       47.18      4.24 o
  11   2  13        0.59        0.61      2.55 o
   1   3  13      435.02      433.71     10.36 o
   2   3  13       50.92       52.15      2.28 o
   3   3  13        2.85        3.56      0.70 o
   4   3  13       54.34       48.43      2.16 o
   5   3  13       27.81       27.36      1.73 o
   6   3  13       10.01        6.91      1.72 o
   7   3  13       30.40       27.23      2.72 o
   8   3  13        8.03        9.88      2.48 o
   9   3  13       11.18        9.25      2.69 o
  10   3  13        3.70        2.74      2.80 o
  11   3  13        0.05        0.10      3.22 o
   0   4  13      198.70      177.81     10.51 o
   1   4  13        3.44        5.37      1.39 o
   2   4  13      176.08      169.23      3.84 o
   3   4  13      437.82      413.60      7.95 o
   4   4  13        0.40       -0.77      1.54 o
   5   4  13       10.56        6.65      1.95 o
   6   4  13       37.24       44.52      7.80 o
   7   4  13       38.24       34.32      3.55 o
   8   4  13       28.85       40.94      4.57 o
   9   4  13       21.89       27.08      4.38 o
  10   4  13        1.47        3.65      3.03 o
   1   5  13      328.89      337.94      8.70 o
   2   5  13       37.82       36.11      2.12 o
   3   5  13       40.35       35.71      3.09 o
   4   5  13       36.73       34.34      3.08 o
   5   5  13       51.53       50.10      3.56 o
   6   5  13       17.93       15.14      3.08 o
   7   5  13        0.01        3.26      2.37 o
   8   5  13        1.14       -1.77      2.76 o
   9   5  13        3.27        2.70      3.14 o
  10   5  13        1.72        7.27      5.12 o
   0   6  13       27.67       30.26      4.57 o
   1   6  13      993.09      993.79     15.01 o
   2   6  13      172.93      171.90      5.65 o
   3   6  13      184.96      166.58      5.63 o
   4   6  13       28.23       30.67      3.15 o
   5   6  13       54.48       41.44      3.56 o
   6   6  13        4.84        5.47      2.71 o
   7   6  13       12.59       11.32      3.37 o
   8   6  13        4.33        8.91      3.41 o
   9   6  13        0.24       -2.04      2.95 o
   1   7  13        2.05        4.08      2.21 o
   2   7  13       12.60       12.83      2.61 o
   3   7  13        0.16       -1.30      1.72 o
   4   7  13      293.81      291.60      6.91 o
   5   7  13        7.73        8.22      2.54 o
   6   7  13       52.33       52.27      4.36 o
   7   7  13        0.01        1.06      2.74 o
   8   7  13       14.98       16.04      4.26 o
   0   8  13       31.19       32.06      5.24 o
   1   8  13       16.40       21.38      3.28 o
   2   8  13       26.56       27.77      3.04 o
   3   8  13        2.09        0.93      2.05 o
   4   8  13        0.37        2.06      2.15 o
   5   8  13        4.20        6.34      2.54 o
   6   8  13        1.28        6.21      2.63 o
   7   8  13       18.97       21.21      3.48 o
   1   9  13        5.64        9.91      2.94 o
   2   9  13        4.52        5.64      2.38 o
   3   9  13        2.53        1.96      2.23 o
   4   9  13        0.47       -2.21      2.21 o
   5   9  13        1.98        3.10      2.69 o
   6   9  13        9.69        9.82      3.53 o
   0  10  13       31.50       37.55      6.09 o
   1  10  13        5.63        2.81      4.20 o
   2  10  13        3.98        1.08      2.64 o
   3  10  13        3.20        5.37      2.88 o
   4  10  13       22.78       25.96      6.14 o
   0   0  14     1189.80     1177.83     27.75 o
   1   0  14     2184.90     2085.96     26.68 o
   2   0  14      490.96      499.57      8.36 o
   3   0  14        0.41        0.57      1.27 o
   4   0  14      133.18      131.29      3.89 o
   5   0  14      931.24      933.63     11.98 o
   6   0  14      573.28      515.89      8.08 o
   7   0  14      153.12      161.93     10.91 o
   8   0  14        5.32        1.21      3.10 o
   9   0  14       90.20      100.34      6.55 o
  10   0  14        2.22        1.94      4.04 o
  11   0  14        2.03        3.10      3.43 o
   1   1  14       69.56       49.58      2.19 o
   2   1  14       54.99       58.38      1.78 o
   3   1  14     1212.53     1189.46     10.38 o
   4   1  14      366.73      338.07      4.06 o
   5   1  14        2.40        2.68      1.03 o
   6   1  14       33.78       34.22      1.92 o
   7   1  14        8.98        5.40      1.78 o
   8   1  14        3.82        4.12      1.84 o
   9   1  14        3.76        4.38      2.01 o
  10   1  14        1.46        2.81      2.11 o
  11   1  14        0.13       -0.21      2.15 o
   0   2  14      219.02      220.08      7.95 o
   1   2  14        0.55        2.34      0.76 o
   2   2  14       70.92       68.03      1.62 o
   3   2  14       10.06       10.62      0.94 o
   4   2  14        2.17        3.10      0.92 o
   5   2  14       38.29       41.23      2.11 o
   6   2  14       20.30       18.28      2.00 o
   7   2  14       44.85       42.91      3.07 o
   8   2  14        1.21        2.71      2.17 o
   9   2  14       12.08       14.27      2.92 o
  10   2  14        4.31        5.76      2.90 o
  11   2  14       10.08       21.37      3.71 o
   1   3  14      355.61      331.07      9.49 o
   2   3  14      101.79      105.26      3.05 o
   3   3  14      198.55      200.10      3.09 o
   4   3  14       89.32       97.68      3.31 o
   5   3  14      152.87      154.78      4.32 o
   6   3  14        8.64       14.17      1.94 o
   7   3  14       52.08       59.21      4.47 o
   8   3  14       15.14       15.36      2.79 o
   9   3  14        0.26       -1.26      2.90 o
  10   3  14        1.81        1.21      2.58 o
   0   4  14      452.65      468.22     12.93 o
   1   4  14      319.77      305.60      8.15 o
   2   4  14      552.50      498.24     10.03 o
   3   4  14       20.38       20.79      2.53 o
   4   4  14      106.61       84.06      5.09 o
   5   4  14        3.69        2.35      1.90 o
   6   4  14       28.82       19.57      2.67 o
   7   4  14       32.94       30.45      3.53 o
   8   4  14        0.71        3.95      2.76 o
   9   4  14        0.81       -2.02      2.86 o
  10   4  14       10.44       13.87      4.00 o
   1   5  14        6.29        4.39      1.68 o
   2   5  14      193.01      178.73      7.21 o
   3   5  14       27.06       30.47      2.96 o
   4   5  14       48.51       41.34      3.48 o
   5   5  14      129.35      125.93      5.21 o
   6   5  14       39.51       44.32      3.64 o
   7   5  14       50.73       53.45      4.52 o
   8   5  14        1.98        4.74      2.69 o
   9   5  14       19.05       20.36      4.58 o
  10   5  14        2.01        8.62      5.39 o
   0   6  14      458.42      438.49     13.11 o
   1   6  14        9.86       10.91      2.30 o
   2   6  14       31.16       24.06      2.58 o
   3   6  14       63.14       73.00      4.36 o
   4   6  14       16.22       12.78      2.64 o
   5   6  14       24.21       21.99      5.22 o
   6   6  14        0.08       -2.26      2.26 o
   7   6  14        0.46        1.36      2.67 o
   8   6  14        1.59        1.68      2.75 o
   9   6  14       34.38       50.38      8.35 o
   1   7  14       13.06       11.60      2.61 o
   2   7  14       12.13       12.31      2.29 o
   3   7  14       78.35       65.98      3.97 o
   4   7  14        6.36        7.83      2.23 o
   5   7  14        0.75        0.27      2.01 o
   6   7  14        6.32        3.07      2.89 o
   7   7  14       15.79       16.92      3.67 o
   8   7  14        0.92       -1.98      2.81 o
   0   8  14        0.03       -3.03      3.03 o
   1   8  14      235.82      248.50      7.71 o
   2   8  14        0.32       -0.45      1.94 o
   3   8  14       16.52       18.31      3.15 o
   4   8  14       17.19       16.02      2.79 o
   5   8  14       23.55       13.35      3.50 o
   6   8  14        0.04       -2.17      2.17 o
   7   8  14        7.40        4.38      3.28 o
   1   9  14        3.45        7.03      2.89 o
   2   9  14       21.75       20.82      3.08 o
   3   9  14       49.00       45.81      3.84 o
   4   9  14        4.79        6.43      2.84 o
   5   9  14        7.92       10.33      3.08 o
   6   9  14        0.39        0.20      3.40 o
   0  10  14        1.06       -0.92      3.77 o
   1  10  14       29.20       37.98      4.50 o
   2  10  14        3.55        1.88      2.83 o
   3  10  14        0.36       -0.19      3.31 o
   4  10  14        1.60       -1.85      3.24 o
   1   1  15       43.47       50.59      1.91 o
   2   1  15       84.90       89.22      2.09 o
   3   1  15       53.62       51.51      1.87 o
   4   1  15       11.35       12.33      1.33 o
   5   1  15      341.96      352.90      4.52 o
   6   1  15       77.39       71.28      2.56 o
   7   1  15      136.06      152.33      3.94 o
   8   1  15       27.69       19.30      2.41 o
   9   1  15       11.91       10.79      2.92 o
  10   1  15        0.29        2.61      2.24 o
  11   1  15        4.69        5.75      2.59 o
   0   2  15       70.83       76.35      4.13 o
   1   2  15     1451.87     1401.14     14.72 o
   2   2  15       33.31       34.48      1.39 o
   3   2  15      810.67      790.63      7.18 o
   4   2  15       42.03       42.96      1.93 o
   5   2  15      678.58      640.54      7.80 o
   6   2  15       33.08       34.94      2.98 o
   7   2  15        2.18        1.00      1.56 o
   8   2  15       63.36       70.37      4.56 o
   9   2  15        0.27        1.32      2.47 o
  10   2  15       16.61       15.43      3.24 o
   1   3  15        7.58        4.95      2.18 o
   2   3  15      318.39      301.97      4.80 o
   3   3  15     1246.68     1206.49     14.63 o
   4   3  15      192.55      194.49      4.58 o
   5   3  15      363.76      343.53      6.27 o
   6   3  15       12.81       15.92      2.04 o
   7   3  15       37.69       40.96      3.13 o
   8   3  15       11.10        5.63      2.54 o
   9   3  15        3.04        2.62      3.57 o
  10   3  15        0.67        3.69      2.78 o
   0   4  15     1166.28     1188.92     38.79 o
   1   4  15     1285.56     1258.89     15.98 o
   2   4  15      179.91      188.89      5.23 o
   3   4  15      939.01      908.46     13.55 o
   4   4  15       39.28       43.27      4.46 o
   5   4  15       24.16       21.63      2.74 o
   6   4  15       65.99       55.41      3.84 o
   7   4  15        2.24        1.59      2.32 o
   8   4  15        0.93       -1.13      2.66 o
   9   4  15        9.67       10.89      3.52 o
  10   4  15        4.68        4.58      4.85 o
   1   5  15       42.00       42.41      3.85 o
   2   5  15      193.93      172.06      5.60 o
   3   5  15      266.61      262.94      6.93 o
   4   5  15       67.79       69.31      4.23 o
   5   5  15       78.88       79.44      5.30 o
   6   5  15        2.74        0.40      2.18 o
   7   5  15        0.05       -0.65      3.66 o
   8   5  15        0.23        1.73      2.45 o
   9   5  15        0.71        1.08      3.14 o
   0   6  15       41.96       39.77      4.91 o
   1   6  15        4.79        5.27      2.27 o
   2   6  15       33.53       33.21      2.96 o
   3   6  15       18.12       12.52      2.59 o
   4   6  15        3.93        4.60      2.27 o
   5   6  15       23.81       25.44      3.16 o
   6   6  15        1.20        2.12      2.31 o
   7   6  15        5.08        5.75      3.64 o
   8   6  15        2.21        5.03      2.93 o
   9   6  15        3.97        4.31      5.39 o
   1   7  15       51.48       45.09      3.95 o
   2   7  15       84.19       83.95      6.64 o
   3   7  15       33.77       23.81      2.82 o
   4   7  15       60.48       61.65      4.14 o
   5   7  15       80.15       81.86      4.56 o
   6   7  15       12.62       14.88      3.53 o
   7   7  15       16.01        9.05      3.19 o
   8   7  15       10.25       12.46      4.64 o
   0   8  15        7.23        8.24      3.99 o
   1   8  15        0.31        1.12      2.47 o
   2   8  15        0.66        1.03      2.05 o
   3   8  15        3.37        7.88      2.45 o
   4   8  15        8.05        6.23      2.35 o
   5   8  15        0.75       -2.26      2.26 o
   6   8  15        0.24       -2.21      2.37 o
   7   8  15        0.11       -0.26      3.10 o
   1   9  15        0.34        1.65      2.68 o
   2   9  15        0.52        5.70      2.42 o
   3   9  15        5.60        5.39      2.55 o
   4   9  15        4.72        3.90      2.73 o
   5   9  15       11.81       18.17      4.35 o
   0  10  15        0.42       -2.68      3.99 o
   1  10  15        0.33        2.94      2.95 o
   2  10  15        3.34        3.01      2.97 o
   3  10  15        3.92        3.24      3.67 o
   0   0  16     3776.64     3717.79     52.44 o
   1   0  16      318.43      333.54      8.70 o
   2   0  16     1520.03     1529.08     20.02 o
   3   0  16       26.36       26.30      2.46 o
   4   0  16     1696.57     1678.72     29.26 o
   5   0  16      274.37      285.73     12.44 o
   6   0  16       59.91       58.84      3.16 o
   7   0  16       12.60       11.84      2.76 o
   8   0  16        5.40        5.06      2.76 o
   9   0  16       36.93       37.83      4.64 o
  10   0  16        4.28        4.07      3.22 o
   1   1  16      146.45      143.63      3.01 o
   2   1  16       47.35       49.87      1.84 o
   3   1  16      110.78      109.60      3.36 o
   4   1  16      154.69      148.27      3.08 o
   5   1  16        0.83        0.65      1.20 o
   6   1  16       40.23       45.27      2.21 o
   7   1  16        0.08       -1.29      1.35 o
   8   1  16        0.47       -1.08      1.75 o
   9   1  16        0.04       -1.77      1.77 o
  10   1  16        7.54        8.71      2.59 o
   0   2  16      831.50      787.57     24.11 o
   1   2  16      151.51      151.75      3.57 o
   2   2  16     1462.09     1431.29     13.44 o
   3   2  16      445.90      437.03      5.46 o
   4   2  16       43.25       53.45      2.20 o
   5   2  16        2.11        2.80      1.24 o
   6   2  16       17.78       13.35      1.77 o
   7   2  16        2.21        2.43      1.71 o
   8   2  16       16.85       13.87      2.39 o
   9   2  16       20.55       23.18      4.59 o
  10   2  16        4.48        7.16      3.93 o
   1   3  16       62.44       60.12      2.97 o
   2   3  16      101.01       95.95      3.05 o
   3   3  16       36.55       31.25      1.75 o
   4   3  16      689.09      707.87      9.57 o
   5   3  16       69.12       65.77      3.23 o
   6   3  16      161.62      174.45      7.10 o
   7   3  16        8.99        8.43      1.96 o
   8   3  16       18.05       23.67      2.96 o
   9   3  16        3.55        3.47      2.48 o
  10   3  16        0.26       -1.50      2.68 o
   0   4  16       72.40       66.07     10.91 o
   1   4  16       76.00       71.15      2.84 o
   2   4  16      103.82      103.27      3.52 o
   3   4  16        0.01        2.65      2.04 o
   4   4  16       76.59       58.39      3.84 o
   5   4  16        4.32        6.23      2.18 o
   6   4  16       11.20        6.42      2.40 o
   7   4  16        0.40       -0.75      2.18 o
   8   4  16        0.06        1.15      2.39 o
   9   4  16        1.00        6.39      3.52 o
   1   5  16        0.11       -0.68      1.40 o
   2   5  16      265.17      235.08      8.02 o
   3   5  16       37.35       34.21      4.39 o
   4   5  16      556.53      512.94     10.14 o
   5   5  16       39.98       33.97      3.36 o
   6   5  16      136.69      137.04      5.77 o
   7   5  16       26.92       24.13      3.67 o
   8   5  16        9.58        5.94      2.87 o
   9   5  16        0.04        0.40      3.24 o
   0   6  16      149.12      159.23      7.97 o
   1   6  16       15.90       15.53      2.80 o
   2   6  16      254.84      245.01      6.28 o
   3   6  16       15.33       17.12      2.85 o
   4   6  16        0.84        1.02      2.13 o
   5   6  16        2.35        5.30      2.49 o
   6   6  16        5.88        8.05      2.65 o
   7   6  16        0.37        2.27      2.62 o
   8   6  16        0.09        0.77      3.18 o
   1   7  16       38.09       36.27      3.83 o
   2   7  16        1.61        0.51      1.99 o
   3   7  16       17.40       21.19      2.76 o
   4   7  16        3.62        0.90      2.05 o
   5   7  16       12.44       15.64      3.15 o
   6   7  16       14.26       11.23      4.53 o
   7   7  16        0.73       -2.77      3.89 o
   0   8  16       11.45        9.35      4.71 o
   1   8  16       17.17       26.41      3.56 o
   2   8  16        0.77        2.59      2.29 o
   3   8  16        0.81       -0.86      2.15 o
   4   8  16        9.06        9.71      2.59 o
   5   8  16        0.34       -0.84      2.19 o
   6   8  16        5.96        4.07      3.34 o
   1   9  16        0.01       -2.42      2.42 o
   2   9  16        4.39        5.52      2.54 o
   3   9  16        3.04        2.72      2.34 o
   4   9  16        9.03       10.15      3.26 o
   0  10  16        4.01        1.65      4.26 o
   1  10  16       10.20       10.37      5.52 o
   1   1  17      100.43       85.72      2.20 o
   2   1  17      240.61      236.96      4.04 o
   3   1  17      209.10      199.19      3.81 o
   4   1  17       65.35       73.31      2.49 o
   5   1  17        8.68        7.56      1.34 o
   6   1  17        7.66        4.18      1.44 o
   7   1  17        0.17       -1.45      1.45 o
   8   1  17        3.66        1.81      1.88 o
   9   1  17        0.69       -1.84      1.84 o
  10   1  17       14.80        7.87      2.62 o
   0   2  17      416.91      409.02     10.08 o
   1   2  17     1556.22     1523.68     14.16 o
   2   2  17      168.89      153.74      2.90 o
   3   2  17      141.41      134.51      2.99 o
   4   2  17      302.80      299.73      5.05 o
   5   2  17        0.00       -1.11      1.11 o
   6   2  17       87.20       93.36      4.46 o
   7   2  17        0.00       -1.03      1.40 o
   8   2  17       52.59       57.50      3.69 o
   9   2  17        1.76        4.07      2.28 o
  10   2  17        1.12        3.90      2.41 o
   1   3  17        0.86       -1.82      1.82 o
   2   3  17      248.52      242.29      4.91 o
   3   3  17        7.45        4.21      1.35 o
   4   3  17      321.98      293.30      5.56 o
   5   3  17      123.37      115.08      4.02 o
   6   3  17        2.53        4.25      1.77 o
   7   3  17       53.72       48.67      3.21 o
   8   3  17        2.70        2.77      2.17 o
   9   3  17        5.36        5.68      2.92 o
   0   4  17       13.38       13.91      2.69 o
   1   4  17      238.74      252.01      5.48 o
   2   4  17      197.66      193.62      7.43 o
   3   4  17       59.17       69.99      4.10 o
   4   4  17       38.30       39.35      3.37 o
   5   4  17       17.40       17.03      4.12 o
   6   4  17        7.19        8.06      2.44 o
   7   4  17        9.13        5.37      2.39 o
   8   4  17        2.03        2.78      2.56 o
   9   4  17       15.99       18.39      7.27 o
   1   5  17       46.32       46.79      3.23 o
   2   5  17        0.06        1.74      2.08 o
   3   5  17       25.02       25.75      4.13 o
   4   5  17       13.20        8.49      2.51 o
   5   5  17       40.82       50.89      4.02 o
   6   5  17       56.65       62.65      4.41 o
   7   5  17       25.21       28.03      3.88 o
   8   5  17       13.50       17.17      3.64 o
   0   6  17        0.07        2.12      5.52 o
   1   6  17       17.20       11.35      2.67 o
   2   6  17       11.61       11.76      2.78 o
   3   6  17        3.93       -0.27      2.19 o
   4   6  17       27.45       20.61      3.08 o
   5   6  17       34.80       32.36      3.63 o
   6   6  17        9.13        7.44      2.68 o
   7   6  17        1.92        1.12      2.84 o
   8   6  17        3.67        8.01      4.56 o
   1   7  17        2.99        1.26      2.25 o
   2   7  17       14.30       15.81      2.70 o
   3   7  17       78.33       80.88      4.60 o
   4   7  17       48.63       59.14      4.09 o
   5   7  17       43.34       49.68      7.66 o
   6   7  17       14.93       21.77      4.14 o
   7   7  17       20.09       21.82      6.87 o
   0   8  17        2.08        4.00      3.56 o
   1   8  17        3.37        3.54      2.61 o
   2   8  17       20.76       24.90      3.23 o
   3   8  17        5.29        7.29      2.48 o
   4   8  17       22.79       25.80      3.29 o
   5   8  17       10.94       10.66      3.36 o
   6   8  17        2.08       -3.64      3.64 o
   1   9  17       22.33       23.23      3.83 o
   2   9  17       36.40       36.77      4.40 o
   3   9  17       40.14       40.19      3.96 o
   4   9  17        0.53        0.23      2.86 o
   0   0  18      220.06      223.34      6.86 o
   1   0  18      863.39      813.26     12.61 o
   2   0  18      303.24      298.27      6.66 o
   3   0  18      232.56      245.36      6.14 o
   4   0  18        2.36        2.29      2.51 o
   5   0  18        0.31        1.78      1.56 o
   6   0  18        0.88        3.89      2.05 o
   7   0  18      287.50      304.85     18.59 o
   8   0  18       31.16       35.09      5.79 o
   9   0  18       89.48      108.48      7.41 o
  10   0  18        4.45        4.29      3.52 o
   1   1  18       40.11       39.07      1.87 o
   2   1  18       19.33       21.29      1.62 o
   3   1  18       79.83       71.59      2.59 o
   4   1  18        0.17        1.27      1.15 o
   5   1  18      163.42      174.25      3.62 o
   6   1  18       24.54       23.57      2.67 o
   7   1  18       39.27       43.07      3.23 o
   8   1  18        0.98        0.74      1.94 o
   9   1  18        7.99       11.92      2.58 o
  10   1  18        6.71        9.04      3.90 o
   0   2  18      110.16      112.92      5.56 o
   1   2  18       67.87       67.41      3.05 o
   2   2  18       49.86       44.43      2.06 o
   3   2  18       79.80       69.62      3.15 o
   4   2  18       10.37       12.22      1.63 o
   5   2  18        1.60        0.97      1.33 o
   6   2  18        6.00        7.38      1.66 o
   7   2  18        0.08        0.04      1.50 o
   8   2  18        4.76        3.86      2.81 o
   9   2  18        0.92        0.59      2.18 o
   1   3  18        1.47       -0.23      1.34 o
   2   3  18      127.15      126.64      3.72 o
   3   3  18      135.21      126.33      3.97 o
   4   3  18        0.48        1.35      1.55 o
   5   3  18      185.38      200.13      5.14 o
   6   3  18       14.52       12.15      2.12 o
   7   3  18       29.10       35.07      2.91 o
   8   3  18        2.00        0.52      2.32 o
   9   3  18        3.74        6.62      3.71 o
   0   4  18      370.99      380.60     25.59 o
   1   4  18        6.52        8.94      2.19 o
   2   4  18       94.90       95.92      3.89 o
   3   4  18        0.07       -1.51      1.51 o
   4   4  18       57.69       48.31      3.74 o
   5   4  18        0.82       -0.90      1.96 o
   6   4  18       12.77       17.99      2.87 o
   7   4  18        2.73        3.74      2.45 o
   8   4  18        3.25        1.03      2.68 o
   9   4  18        0.02       -0.40      3.05 o
   1   5  18        9.05        5.05      2.07 o
   2   5  18       44.42       44.38      3.05 o
   3   5  18      122.88      126.76      5.56 o
   4   5  18       69.71       77.82      4.76 o
   5   5  18      112.57      124.30      5.86 o
   6   5  18        3.97        2.40      2.35 o
   7   5  18       24.90       33.43      3.64 o
   8   5  18       13.43       12.54      3.44 o
   0   6  18       41.96       36.79      5.49 o
   1   6  18       44.84       45.41      3.13 o
   2   6  18        6.36       11.65      2.79 o
   3   6  18       48.42       53.60      4.32 o
   4   6  18        0.44        4.32      2.60 o
   5   6  18        2.42        2.84      2.69 o
   6   6  18        0.52        1.18      2.45 o
   7   6  18        2.74        2.58      2.94 o
   1   7  18        6.51        9.38      2.84 o
   2   7  18        0.06        1.39      2.07 o
   3   7  18        0.88       -2.05      2.05 o
   4   7  18        0.02        2.75      2.38 o
   5   7  18        3.70        9.37      2.91 o
   6   7  18        0.95       -0.50      2.96 o
   0   8  18        0.97       -2.65      3.17 o
   1   8  18       66.89       59.56      5.30 o
   2   8  18        0.45        1.06      2.50 o
   3   8  18       38.85       41.60      4.06 o
   4   8  18        7.64        8.81      2.78 o
   5   8  18        8.23        4.60      3.11 o
   1   9  18        0.06        3.54      3.02 o
   2   9  18        0.02       -2.78      2.78 o
   3   9  18        4.40        4.99      3.24 o
   1   1  19        1.77        2.21      1.05 o
   2   1  19      229.12      202.81      3.86 o
   3   1  19        5.94        4.50      1.28 o
   4   1  19      470.66      460.69      7.34 o
   5   1  19        3.51        5.07      1.40 o
   6   1  19      342.86      346.95      6.85 o
   7   1  19       26.25       28.08      3.58 o
   8   1  19       28.48       33.97      3.23 o
   9   1  19       16.75       20.19      2.96 o
   0   2  19      779.98      737.67     15.57 o
   1   2  19      256.97      235.15      8.87 o
   2   2  19      165.45      164.21      6.10 o
   3   2  19       21.12       15.78      2.03 o
   4   2  19       97.26      100.84      3.88 o
   5   2  19       27.75       26.29      3.01 o
   6   2  19       33.53       38.20      2.54 o
   7   2  19       41.29       36.73      2.92 o
   8   2  19       45.10       47.63      4.19 o
   9   2  19        7.10       15.00      4.66 o
   1   3  19       42.35       41.19      2.57 o
   2   3  19        2.34        4.54      1.56 o
   3   3  19       24.95       25.16      2.39 o
   4   3  19      148.89      137.39      6.92 o
   5   3  19        8.60       10.02      2.08 o
   6   3  19        4.51        6.34      1.98 o
   7   3  19       84.62       81.96      4.13 o
   8   3  19       23.40       26.91      3.64 o
   9   3  19       15.92       16.15      3.52 o
   0   4  19       69.01       75.65     16.43 o
   1   4  19      230.41      222.99      5.01 o
   2   4  19      505.80      488.25     10.09 o
   3   4  19        5.33        3.90      1.82 o
   4   4  19       32.00       31.42      3.76 o
   5   4  19       43.99       35.81      2.92 o
   6   4  19        1.34        1.33      2.27 o
   7   4  19        5.69        9.48      2.75 o
   8   4  19        0.35        6.11      6.47 o
   1   5  19       49.27       50.67      3.64 o
   2   5  19       23.24       26.64      2.67 o
   3   5  19       93.01       96.79      4.55 o
   4   5  19       10.51        8.33      2.68 o
   5   5  19        5.99        3.20      2.54 o
   6   5  19        6.26        7.07      2.61 o
   7   5  19        0.92        3.00      2.49 o
   8   5  19        4.11        4.83      5.02 o
   0   6  19      519.58      516.55     20.34 o
   1   6  19        7.95        5.55      2.50 o
   2   6  19      164.71      162.00      5.21 o
   3   6  19        8.27        7.43      2.67 o
   4   6  19       65.04       64.67      4.79 o
   5   6  19       22.05       22.37      3.42 o
   6   6  19        1.18       -0.56      3.38 o
   7   6  19        6.79        7.34      3.35 o
   1   7  19       18.02       19.81      3.38 o
   2   7  19       79.42       73.78      4.74 o
   3   7  19        2.27        1.51      2.31 o
   4   7  19      105.27      108.52      5.45 o
   5   7  19        2.75       -0.14      2.53 o
   6   7  19       53.56       62.64      8.54 o
   0   8  19        3.63       -2.48      3.60 o
   1   8  19       63.19       62.31      5.25 o
   2   8  19        0.10        1.26      2.44 o
   3   8  19        7.36       12.87      2.92 o
   4   8  19        6.10        7.58      3.13 o
   1   9  19       15.52       16.51      3.82 o
   0   0  20        9.45       24.89     17.78 o
   1   0  20      630.93      607.30      9.00 o
   2   0  20        0.79        1.19      1.57 o
   3   0  20       41.10       43.56      3.17 o
   4   0  20      170.90      151.24      5.19 o
   5   0  20       53.78       55.31      3.84 o
   6   0  20        0.86        4.08      2.72 o
   7   0  20       16.35       14.98      3.77 o
   8   0  20        0.06        2.11      3.50 o
   9   0  20       40.84       33.63      4.95 o
   1   1  20       52.66       48.67      2.77 o
   2   1  20       39.03       47.08      2.22 o
   3   1  20        0.01        0.11      1.15 o
   4   1  20       38.72       44.39      2.45 o
   5   1  20       13.78       15.70      1.77 o
   6   1  20        3.32        3.69      1.82 o
   7   1  20       35.23       31.72      3.01 o
   8   1  20       10.79       10.70      2.52 o
   9   1  20        1.06       -1.58      3.18 o
   0   2  20       81.31       75.21      5.31 o
   1   2  20      150.99      130.25      3.90 o
   2   2  20        1.10       -0.90      1.37 o
   3   2  20       60.88       55.16      3.09 o
   4   2  20        2.86        3.60      1.73 o
   5   2  20        1.16        0.27      1.72 o
   6   2  20       11.87        8.10      2.14 o
   7   2  20       12.27       19.77      2.77 o
   8   2  20       17.17       19.40      3.41 o
   1   3  20       14.57        7.86      1.90 o
   2   3  20      114.21      110.98      4.58 o
   3   3  20      100.39       88.98      4.01 o
   4   3  20       39.41       47.45      3.42 o
   5   3  20       19.92       17.79      2.36 o
   6   3  20       47.42       64.28      3.75 o
   7   3  20       17.46       19.92      2.90 o
   8   3  20        3.12        5.82      3.15 o
   0   4  20       18.14       17.12      3.34 o
   1   4  20       37.56       42.91      3.36 o
   2   4  20        1.53        0.21      1.71 o
   3   4  20       17.83       17.66      2.37 o
   4   4  20        5.24        6.05      2.05 o
   5   4  20        4.20        5.15      2.10 o
   6   4  20        1.40        4.70      2.55 o
   7   4  20        0.25        1.73      2.09 o
   8   4  20        8.67       15.46      3.34 o
   1   5  20       61.11       67.92      4.22 o
   2   5  20        0.70       -1.73      1.78 o
   3   5  20      184.57      181.00      5.33 o
   4   5  20        0.82        0.17      1.98 o
   5   5  20       77.08       77.71      4.25 o
   6   5  20        0.07       -0.20      2.45 o
   7   5  20       10.34        9.41      2.88 o
   0   6  20       92.87       96.92      8.08 o
   1   6  20       94.12       87.53      5.42 o
   2   6  20       25.14       23.24      2.93 o
   3   6  20        0.00       -1.77      1.96 o
   4   6  20       21.13       23.96      3.51 o
   5   6  20        5.25        7.12      2.79 o
   6   6  20        6.74        4.93      3.03 o
   1   7  20        0.69        0.99      2.66 o
   2   7  20        2.90        6.12      3.20 o
   3   7  20        0.10       -0.38      2.27 o
   4   7  20        1.67        1.68      2.46 o
   5   7  20        5.91        5.48      3.09 o
   0   8  20       65.70       65.16      9.97 o
   1   8  20      117.69      133.51      6.35 o
   2   8  20       24.89       21.08      3.36 o
   3   8  20       46.65       49.95      4.96 o
   1   1  21        2.19        1.43      1.43 o
   2   1  21        0.23       -0.53      1.39 o
   3   1  21       94.26       99.90      3.78 o
   4   1  21        9.62       15.80      2.15 o
   5   1  21      137.09      153.85      5.08 o
   6   1  21        0.70       -0.60      1.96 o
   7   1  21       25.47       40.61      4.11 o
   8   1  21        4.15        1.31      3.17 o
   0   2  21        5.77        1.10      1.90 o
   1   2  21        0.09       -0.33      1.49 o
   2   2  21        1.43       -1.43      1.43 o
   3   2  21       10.64       11.55      2.01 o
   4   2  21        0.00        1.36      1.69 o
   5   2  21        0.26       -1.10      2.23 o
   6   2  21        2.78        2.29      2.12 o
   7   2  21       21.96       31.89      5.31 o
   8   2  21       27.14       34.29      4.02 o
   1   3  21       16.53       10.54      2.01 o
   2   3  21       63.02       56.17      4.63 o
   3   3  21       20.58       19.35      2.53 o
   4   3  21       22.69       21.54      2.57 o
   5   3  21        8.48        8.31      2.19 o
   6   3  21        3.10        2.03      1.98 o
   7   3  21        1.94        2.34      2.35 o
   8   3  21        7.86        5.98      3.04 o
   0   4  21       80.83       82.17     10.51 o
   1   4  21      254.47      257.49      6.70 o
   2   4  21        0.01       -0.58      1.78 o
   3   4  21       49.07       53.54      3.53 o
   4   4  21       11.83        5.97      2.17 o
   5   4  21       31.84       34.03      3.05 o
   6   4  21        7.99        6.23      2.34 o
   7   4  21       89.52       93.46      4.77 o
   1   5  21       21.73       21.52      3.30 o
   2   5  21        8.56        3.67      2.01 o
   3   5  21       71.84       77.11      4.15 o
   4   5  21        0.78       -0.16      2.02 o
   5   5  21       76.25       74.94      4.25 o
   6   5  21        0.24        0.95      2.13 o
   0   6  21       76.06       91.89      7.86 o
   1   6  21        0.21       -1.63      1.98 o
   2   6  21       45.70       43.78      4.32 o
   3   6  21        9.60       10.56      2.49 o
   4   6  21        3.59        2.92      2.17 o
   5   6  21        0.71        0.29      2.11 o
   6   6  21        1.16       -2.52      2.52 o
   1   7  21        7.20        8.28      2.71 o
   2   7  21       53.34       63.98      4.53 o
   3   7  21        1.60       -0.91      2.32 o
   4   7  21       36.98       45.04      3.97 o
   0   8  21        1.89       -2.96      4.18 o
   1   8  21        1.49        2.73      2.63 o
   2   8  21        2.06        1.10      3.17 o
   0   0  22      482.00      528.84     19.40 o
   1   0  22      112.98      100.38      9.03 o
   2   0  22      105.04      112.69      7.04 o
   3   0  22       23.12       25.08     10.51 o
   4   0  22        0.08       -3.23      3.23 o
   5   0  22       64.99       58.43      5.43 o
   6   0  22       79.17       59.00      8.08 o
   7   0  22       32.96       24.79      6.20 o
   8   0  22        2.55       -0.27      4.58 o
   1   1  22       16.85       17.10      2.14 o
   2   1  22       78.29       78.60      6.20 o
   3   1  22        6.79        7.89      2.17 o
   4   1  22       35.91       39.22      2.93 o
   5   1  22        8.32       10.81      2.34 o
   6   1  22        0.46       -1.27      2.40 o
   7   1  22       13.57       18.40      3.24 o
   8   1  22        7.79        4.40      2.80 o
   0   2  22      136.95      141.31      5.51 o
   1   2  22       50.90       59.91      3.27 o
   2   2  22      182.47      185.67      6.07 o
   3   2  22       18.42       18.53      2.45 o
   4   2  22       23.96       25.70      2.63 o
   5   2  22        0.73        2.12      1.99 o
   6   2  22       10.69       10.59      2.51 o
   7   2  22        8.60        9.66      3.04 o
   1   3  22        4.39        6.59      2.17 o
   2   3  22       92.18      102.60      5.21 o
   3   3  22       28.85       31.34      2.91 o
   4   3  22      200.99      201.14      5.56 o
   5   3  22        1.02        2.94      2.04 o
   6   3  22       85.80       91.51      4.91 o
   7   3  22        1.75        4.50      2.83 o
   0   4  22       12.04       17.24      6.47 o
   1   4  22       12.19       13.51      3.15 o
   2   4  22        4.52        3.30      2.05 o
   3   4  22       17.70       12.31      2.45 o
   4   4  22       10.01       10.64      2.38 o
   5   4  22        1.78        2.34      2.16 o
   6   4  22       10.42       10.44      2.55 o
   7   4  22       11.46       14.98      2.97 o
   1   5  22        9.33        8.51      2.96 o
   2   5  22        7.17        5.96      2.23 o
   3   5  22        0.05        1.05      2.01 o
   4   5  22       25.58       24.09      2.90 o
   5   5  22        4.32        2.57      2.24 o
   6   5  22       21.11       19.14      2.93 o
   0   6  22       13.00        7.03      4.37 o
   1   6  22       94.52       89.81      5.14 o
   2   6  22       19.82       19.22      3.52 o
   3   6  22        0.82        4.88      2.86 o
   4   6  22        8.14        8.71      2.53 o
   5   6  22        3.06        2.76      2.39 o
   1   7  22        6.99       15.08      3.15 o
   2   7  22       26.65       23.31      3.45 o
   3   7  22        2.06       -0.63      2.45 o
   1   1  23       55.89       56.29      3.82 o
   2   1  23       65.23       67.05      4.81 o
   3   1  23       77.31       68.56      4.90 o
   4   1  23       38.30       42.23      4.12 o
   5   1  23       35.40       32.33      3.91 o
   6   1  23       17.66       21.08      7.00 o
   7   1  23       12.29        7.95      3.81 o
   0   2  23      212.81      215.04      7.10 o
   1   2  23       68.55       68.94      3.61 o
   2   2  23      127.98      140.63     10.77 o
   3   2  23        0.03        0.81      1.81 o
   4   2  23       16.07       18.88      2.56 o
   5   2  23        0.72       -0.03      2.10 o
   6   2  23       28.77       31.20      4.49 o
   7   2  23        0.04        1.94      2.61 o
   1   3  23        0.17        0.13      2.41 o
   2   3  23       16.15       16.17      2.67 o
   3   3  23       29.26       35.34      3.53 o
   4   3  23       13.58       13.76      3.77 o
   5   3  23       10.61        9.49      2.40 o
   6   3  23        3.96        3.33      2.48 o
   0   4  23      145.68      167.97      8.86 o
   1   4  23      176.03      187.20      7.56 o
   2   4  23       79.15       90.16      4.51 o
   3   4  23       26.13       28.02      2.96 o
   4   4  23       50.14       59.44      3.91 o
   5   4  23        0.47        0.65      2.24 o
   6   4  23        3.04        1.11      2.29 o
   1   5  23        5.95        6.48      2.92 o
   2   5  23        0.48       -2.19      2.41 o
   3   5  23       26.81       29.83      3.17 o
   4   5  23        9.74       14.07      2.65 o
   5   5  23        1.09        1.12      2.16 o
   0   6  23       39.48       44.28      8.22 o
   1   6  23        3.84        9.56      2.85 o
   2   6  23        0.98        6.27      3.09 o
   3   6  23        4.88        4.45      3.19 o
   4   6  23        3.14        1.37      2.87 o
   1   7  23        0.23       -1.17      2.57 o
   0   0  24       38.29       11.85      5.12 o
   1   0  24       86.19      108.18     15.89 o
   2   0  24        0.98       -0.40      3.91 o
   3   0  24      179.18      217.14     13.20 o
   4   0  24        3.10        1.89      4.85 o
   5   0  24       87.93      127.43     11.85 o
   6   0  24       23.81       35.29      7.54 o
   1   1  24        0.77        0.16      2.07 o
   2   1  24        2.48        2.85      2.61 o
   3   1  24        6.29        5.85      2.77 o
   4   1  24        6.89       11.00      2.97 o
   5   1  24       53.18       60.86      4.96 o
   6   1  24        0.01        0.35      3.60 o
   0   2  24       11.35       12.76      3.60 o
   1   2  24       80.87       96.87      6.06 o
   2   2  24       17.00       19.06      3.51 o
   3   2  24       30.52       39.58      3.69 o
   4   2  24        3.35        2.14      2.08 o
   5   2  24        1.89       -0.91      2.10 o
   6   2  24        0.39        4.65      3.49 o
   1   3  24        0.25       -1.99      1.99 o
   2   3  24        1.88        1.76      2.25 o
   3   3  24       31.73       31.48      3.03 o
   4   3  24        6.57        6.84      2.38 o
   5   3  24       52.98       52.20      4.09 o
   6   3  24        0.63       -0.60      2.27 o
   0   4  24        0.38       -1.14      3.14 o
   1   4  24        1.11        2.31      2.54 o
   2   4  24        3.79        3.42      2.29 o
   3   4  24       18.50       22.86      2.90 o
   4   4  24        0.08       -1.22      2.02 o
   5   4  24       36.30       35.01      3.45 o
   1   5  24       16.70       18.15      3.42 o
   2   5  24        4.54        5.82      2.90 o
   3   5  24       66.07       73.38      5.41 o
   4   5  24        0.45        2.65      2.37 o
   0   6  24       13.10       19.61      4.35 o
   1   6  24      155.84      177.97      6.96 o
   2   6  24        0.04        0.74      2.43 o
   1   1  25       15.82       17.60      3.39 o
   2   1  25       63.40       64.00      5.12 o
   3   1  25       29.94       43.83      6.33 o
   4   1  25      105.40      105.88      7.68 o
   5   1  25        4.90       14.06      4.14 o
   6   1  25       47.53       56.78      6.36 o
   0   2  25      112.80      138.47     13.20 o
   1   2  25       16.58       18.45      3.53 o
   2   2  25       40.89       44.81      4.54 o
   3   2  25        2.95       -1.41      2.29 o
   4   2  25       13.20       13.33      3.46 o
   5   2  25       16.70       21.52      3.84 o
   1   3  25        0.40       -2.82      3.60 o
   2   3  25        3.11        0.99      2.72 o
   3   3  25        4.08        5.38      2.76 o
   4   3  25        1.51        3.87      2.72 o
   5   3  25        1.02        2.52      2.93 o
   0   4  25       27.98       23.68      4.83 o
   1   4  25        2.59        0.64      2.65 o
   2   4  25       57.68       71.50      5.68 o
   3   4  25        3.77        6.19      2.37 o
   4   4  25        7.60       12.08      2.69 o
   1   5  25        6.11        6.93      2.99 o
   2   5  25        5.51        1.22      2.84 o
   3   5  25        1.67        0.33      3.01 o
   0   0  26       98.05       96.72     10.51 o
   1   0  26       47.27       46.50      5.52 o
   2   0  26       26.38       39.60      7.81 o
   3   0  26       12.16       12.12      5.66 o
   4   0  26       10.46       15.89      6.20 o
   5   0  26        0.57        2.69      5.12 o
   1   1  26        3.06        4.29      3.24 o
   2   1  26       33.37       34.36      4.35 o
   3   1  26       10.95        9.80      3.90 o
   4   1  26       18.09       23.88      3.95 o
   5   1  26       19.86       16.56      4.75 o
   0   2  26       15.59       19.67      7.00 o
   1   2  26       28.18       29.95      4.39 o
   2   2  26        8.10        4.47      3.47 o
   3   2  26        0.64        2.84      2.87 o
   4   2  26        6.05        9.58      4.07 o
   1   3  26       15.39       16.54      4.94 o
   2   3  26       29.59       35.27      4.75 o
   3   3  26        3.47        4.73      2.68 o
   4   3  26       41.22       60.24      5.44 o
   0   4  26        7.38       24.52      8.08 o
   1   4  26        3.16       -0.97      3.21 o
   2   4  26        4.81        6.17      3.51 o
   3   4  26        3.03        7.99      5.93 o
   1   1  27        1.52       -1.99      2.61 o
   2   1  27        6.89        5.35      3.71 o
   3   1  27       32.46       32.81      5.24 o
   0   2  27        8.94       12.93      6.47 o
   1   2  27       13.23       20.61      4.95 o
   2   2  27        1.89        0.88      3.35 o
   3   2  27        9.39       12.18      3.48 o
   1   3  27        0.10        0.79      4.18 o
   2   3  27       19.59       28.04      4.56 o
   1   0  28        7.72       12.66      5.66 o
   2   0  28        4.23       -4.85      4.85 o
   1   1  28        0.24       -1.89      4.85 o
 
